# Supplementary material for: Metabolic shift toward ketosis in asocial cavefish increases social-like affinity
Source: BMC Biol. 2023 Oct 16;21:219. doi: 10.1186/s12915-023-01725-9 (PMC10577988; doi:10.1186/s12915-023-01725-9)
Supplement: Supplementary file 3 — Additional file 3. Statistical scores for Figures 1-7; Additional files 2: Fig. S1-S13. [file 12915_2023_1725_MOESM3_ESM.xlsx]

## Sheet: Fig.1
Figure 1
Generalized Linear Model (Poisson, AIC =124.2) (Keton*10 is used as dependent variable)		Statistics	P-values
Ketone (Fig. 1B)	Population (SF, CF)	F(1,41) = 136.6	1.245e-14
(13 control SF, 8 keto SF, 13 control CF, 11 keto CF)	Treatment (Control,Keto)	F(1,41) = 13.6	0.000651
	Pop × Treat	F(1,41) = 0.0	0.924664
Generalized Linear Model	Cont vs Keto (SF)	F(1,19) = 7.9	0.01117
Generalized Linear Model	Cont vs Keto (CF)	F(1,22) = 5.1	0.03458
Linear Model (AIC =393.9)		Statistics	P-values
Glucose (Fig. 1C)	Population (SF, CF)	F(1,43) = 48.1	1.596e-08
(13 control SF, 8 keto SF, 14 control CF, 12 keto CF)	Treatment (Control,Keto)	F(1,43) = 68.1	2.084e-10
	Pop × Treat	F(1,43) = 0.7	0.4209
Linear Model	Cont vs Keto (SF)	F(1,19) = 49.9	1.009e-06
Linear Model	Cont vs Keto (CF)	F(1,24) = 32.0	7.998e-06
Generalized Linear Model (Gamma, AIC =238.0)		Statistics	P-values
Glucose ketone index (Fig. 1D)	Population (SF, CF)	C2(1) = 158.0	< 2.2e-16
(12 control SF, 6 keto SF, 13 control CF, 9 keto CF)	Treatment (Control,Keto)	C2(1) = 17.0	3.72e-05
	Pop × Treat	C2(1) =38.2	6.512e-10
Generalized Linear Model	Cont vs Keto (SF)	C2(1) =84.0	< 2.2e-16
Generalized Linear Model	Cont vs Keto (CF)	C2(1) =6.4	0.01154
P-values in red charactors are below threshold level: P < 0.05

## Sheet: Fig. 2
Figure 2
Linear Mixed-Effects Model (Random effect = groups of 4 fish, AIC =4000.0)		Statistics
Duration of Nearby intaraction (Fig. 2C)	Population (SF, CF)	C2(1) = 29.8	4.831e-08
(20 control SF, 20 keto SF, 20 control CF, 20 keto CF)	Week(Pre, 1wk,2wk,3wk,4wk,5wk,6wk,7wk,9wk)	C2(7) = 32.0	4.006e-05
	Treatment (Control,Keto)	C2(1) = 1.0	0.31747
	Pop × Week	C2(7) = 3.0	0.0685351
	Pop × Treat	C2(1) = 1.3	0.257552
	Week × Treat	C2(7) = 1.4	0.185706
	Pop × Week × Treat	C2(7) = 3.0	0.0046961
Linear Model (Holm correction)	Cont vs Keto (SF, 4wk)	F(1,26) = 2.8	0.1047
Linear Model (Holm correction)	Cont vs Keto (SF, 5wk)	F(1,30) = 0.0	0.955
Linear Model (Holm correction)	Cont vs Keto (SF, 6wk)	F(1,26) = 4.4	0.04594	0.13782
Linear Model (Holm correction)	Cont vs Keto (CF, 4wk)	F(1,38) = 3.6	0.06493
Linear Model (Holm correction)	Cont vs Keto (CF, 5wk)	F(1,38) = 8.7	0.005334	0.016002
Linear Model (Holm correction)	Cont vs Keto (CF, 6wk)	F(1,38) = 3.0	0.08972
Generalized Linear Model (Poisson, AIC = 1859.6)		Statistics
Bout number of Nearby interaction (Fig. 2D)	Population (SF, CF)	C2(1) = 262.0	< 2.2e-16
(20 control SF, 20 keto SF, 20 control CF, 20 keto CF)	Week(Pre, 1wk,2wk,3wk,4wk,5wk,6wk,7wk,9wk)	C2(7) = 27.5	0.0002682
	Treatment (Control,Keto)	C2(1) = 5.2	0.0224041
	Pop × Week	C2(7) = 32.4	3.467e-05
	Pop × Treat	C2(1) = 2.7	0.100408
	Week × Treat	C2(7) = 10.4	0.166017
	Pop × Week × Treat	C2(7) = 18.4	0.0101043
Generalized Linear Model (Poisson) (Holm correction)	Cont vs Keto (SF, 4wk)	C2(1) = 1.5	0.2243
Generalized Linear Model (Poisson) (Holm correction)	Cont vs Keto (SF, 5wk)	C2(1) = 0.6	0.4527
Generalized Linear Model (Poisson) (Holm correction)	Cont vs Keto (SF, 6wk)	C2(1) = 4.9	0.02734	0.08202
Generalized Linear Model (Poisson) (Holm correction)	Cont vs Keto (CF, 4wk)	C2(1) = 4.0	0.04624	0.04624
Generalized Linear Model (Poisson) (Holm correction)	Cont vs Keto (CF, 5wk)	C2(1) = 10.6	0.001111	0.003333
Generalized Linear Model (Poisson) (Holm correction)	Cont vs Keto (CF, 6wk)	C2(1) = 5.3	0.02117	0.04234
P-values in red charactors are below threshold level: P < 0.05

## Sheet: Fig3
Figure 3
Linear Mixed-Effects Model (Random effect = groups of 4 fish, AIC =753.9)		Statistics
Velocity profile(Fig3A)	Pre and Post (Pre, 5wk)	C^2(1) =131.7	< 2.2e-16
(11 pre control SF, 20 pre keto SF, 16 five-wk control SF, 15 five-wk keto SF)	Speed (Before, During, After and Out of bouts)	C^2(3) =10.7	0.01335
	Treatment (Control,Keto)	C^2(1) =3.9	0.0473
	Speed × PrePost	C^2(3) =2.6	0.46012
	Speed × Treat	C^2(3) =3.8	0.28398
	PrePost × Treat	C^2(1) =15.7	7.366e-05
	Speed × PrePost × Treat	C^2(3) =5.7	0.12536
Wilcoxon exact test (Paired)	Before vs During bout	V = 57 N= 11)	0.03223	0.09669
11 pre control SF	During vs After bout	V = 16 (N= 11)	0.1475
	During vs Out of bouts	V = 24 (N= 11)	0.4648
Wilcoxon exact test (Holm correction, Paired)	Before vs During bout	V = 151 (N= 20)	0.08969
20 pre keto SF	During vs After bout	V = 34 (N= 20)	0.00639
	During vs Out of bouts	V = 40 (N= 20)	0.01362	0.04086
Wilcoxon exact test (Paired)	Before vs During bout	V = 118 (N= 16)	0.007629	0.007629
16 five-wk control SF	During vs After bout	V = 8 (N= 16)	0.0007629	0.0022887
	During vs Out of bouts	V = 12 (N= 16)	0.002136	0.004272
Wilcoxon exact test (Holm correction, Paired)	Before vs During bout	V = 101 (N= 15)	0.01807	0.03614
15 five-wk keto SF	During vs After bout	V = 22 (N= 15)	0.03015	0.03015
	During vs Out of bouts	V = 4 (N= 15)	0.0004272	0.0012816
Linear Model
16 five-wk control SF, 15 five-wk keto SF	Control vs Keto (five week)	C^2(1) =2.8	0.09205
Linear Mixed-Effects Model (Random effect = groups of 4 fish, AIC =696.9)		Statistics
Velocity profile(Fig3B)	Pre and Post (Pre, 5wk)	C^2(1) =81.4	< 2.2e-16
(18 pre control CF, 9 pre keto CF, 6 five-wk control CF, 15 five-wk keto CF)	Speed (Before, During, After and Out of bouts)	C^2(3) =13.4	0.003773
	Treatment (Control,Keto)	C^2(1) =3.8	0.05175
	Speed × PrePost	C^2(3) =2.9	0.407049
	Speed × Treat	C^2(3) =6.5	0.090079
	PrePost × Treat	C^2(1) =54.8	1.331e-13
	Speed × PrePost × Treat	C^2(3) =2.4	0.522344
Wilcoxon exact test (Holm correction, Paired)	Before vs During bout	V = 89 (N= 18)	0.02026	0.06078
18 pre control CF	During vs After bout	V = 27 (N= 18)	0.1189
	During vs Out of bouts	V = 22 (N= 18)	0.05798
Wilcoxon exact test (Holm correction, Paired)	Before vs During bout	V = 66 (N= 9)	0.0009766	0.0029298
9 pre keto CF	During vs After bout	V = 43 (N= 9)	0.4131
	During vs Out of bouts	V = 7 (N= 9)	0.01855	0.0371
Wilcoxon exact test (Paired)	Before vs During bout	V = 18 (N= 6)	0.1563
6 five-wk control CF	During vs After bout	V = 6 (N= 6)	0.4375
	During vs Out of bouts	V = 10 (N= 6)	1
Wilcoxon exact test (Holm correction, Paired)	Before vs During bout	V = 112 (N= 15)	0.001526	0.004578
15 five-wk keto CF	During vs After bout	V = 35 (N= 15)	0.1688
	During vs Out of bouts	V = 19 (N= 15)	0.01807	0.03614
Linear Model
6 five-wk control CF, 15 five-wk keto CF	Control vs Keto (five week)	C^2(1) =6.9	0.008763
*NOTE: As per the definition of Holm correction, italized P values were not adjusted.

## Sheet: Fig.4
Figure 4
Generalized Linear Model (Gamma, AIC = -273.3)		Statistics
Turning bias index (Fig. 4B)	Population (SF, CF)	C2(1) = 1163.2	4.393e-13
(20 control SF, 20 keto SF, 20 control CF, 20 keto CF)	Week(Pre, 1wk,2wk,3wk,4wk,5wk,6wk,7wk,9wk)	C2(7) = 21.3	0.0002499
	Treatment (Control,Keto)	C2(1) = 32.3	6.418e-09
	Pop × Week	C2(7) = 5.0	0.652183
	Pop × Treat	C2(1) = 9.1	0.0025057
	Week × Treat	C2(7) = 8.5	0.292348
	Pop × Week × Treat	C2(7) = 3.3	0.857143
Generalized Linear Model (Gamma)	Cont vs Keto (SF, 4wk)	C2(1) = 0.1	0.749
Generalized Linear Model (Gamma)	Cont vs Keto (SF, 5wk)	C2(1) = 0.5	0.4655
Generalized Linear Model (Gamma)	Cont vs Keto (SF, 6wk)	C2(1) = 0.0	0.9666
Generalized Linear Model (Gamma) (Holm correction)	Cont vs Keto (CF, 4wk)	C2(1) = 4.7	0.03011	0.06022
Generalized Linear Model (Gamma) (Holm correction)	Cont vs Keto (CF, 5wk)	C2(1) = 4.2	0.04157
Generalized Linear Model (Gamma) (Holm correction)	Cont vs Keto (CF, 6wk)	C2(1) = 5.9	0.01514	0.04542
P-values in red charactors are below threshold level: P < 0.05

## Sheet: Fig.5
Figure 5			See Note at the bottom too
Linear Mixed-Effects Model (Random effect = groups of 4 fish, AIC =1622.8)		Statistics	P-values
Sleep Duration_Day_min/h (Fig. 5A)	Population (SF, CF)	C2(1) = 37.4	9.435e-10
(27 control SF, 32 keto SF, 31 control CF, 32 keto CF)	Pre and Post	C2(1) = 17.8	2.43e-05
	Treatment (Control,Keto)	C2(1) = 0.1	0.81353
	Pop × PrePost	C2(1) = 3.4	0.06577
	Pop × Treat	C2(1) = 0.0	0.91692
	PrePost × Treat	C2(1) = 1.5	0.21798
	Pop × PrePost × Treat	C2(1) = 0.0	0.84607
Linear Mixed-Effects Model (Holm correction)	Pre vs Post (SF, Cont)	C2(1) = 8.8	0.003049	0.006098
Linear Mixed-Effects Model (Holm correction)	Pre vs Post (SF, Keto)	C2(1) = 2.8	0.09349
Linear Mixed-Effects Model (Holm correction)	Pre vs Post (CF, Cont)	C2(1) = 8.7	0.003242	0.006484
Linear Mixed-Effects Model (Holm correction)	Pre vs Post (CF, Keto)	C2(1) = 2.7	0.09857
Linear Mixed-Effects Model (Random effect = groups of 4 fish, AIC =1852.9)		Statistics	P-values
Sleep Duration_Night_min/h (Fig. 5A)	Population (SF, CF)	C2(1) = 119.5	< 2.2e-16
(27 control SF, 32 keto SF, 31 control CF, 32 keto CF)	Pre and Post	C2(1) = 53.3	2.889e-13
	Treatment (Control,Keto)	C2(1) = 0.0	0.97432
	Pop × PrePost	C2(1) = 5.0	0.02546
	Pop × Treat	C2(1) = 0.2	0.63583
	PrePost × Treat	C2(1) = 0.0	0.915
	Pop × PrePost × Treat	C2(1) = 0.0	0.84901
Linear Mixed-Effects Model (Holm correction)	Pre vs Post (SF, Cont)	C2(1) = 10.9	0.0009614	0.0009614
Linear Mixed-Effects Model (Holm correction)	Pre vs Post (SF, Keto)	C2(1) = 14.1	0.0001739	0.0003478
Linear Mixed-Effects Model (Holm correction)	Pre vs Post (CF, Cont)	C2(1) = 17.0	3.758e-05	7.516e-05
Linear Mixed-Effects Model (Holm correction)	Pre vs Post (CF, Keto)	C2(1) = 15.0	0.0001063	0.0001063
Linear Mixed-Effects Model (Random effect = groups of 4 fish, AIC =1852.9)		Statistics	P-values
Bout_duration_Day (Fig. 5B)	Population (SF, CF)	F(1,182) = 5.8	0.016808
(27 control SF, 32 keto SF, 31 control CF, 32 keto CF)	Pre and Post	F(1,182) = 11.3	0.000927
	Treatment (Control,Keto)	F(1,182) = 1.8	0.186684
	Pop × PrePost	F(1,182) = 4.1	0.044681
	Pop × Treat	F(1,182) = 0.1	0.713937
	PrePost × Treat	F(1,182) = 0.2	0.689542
	Pop × PrePost × Treat	F(1,182) = 0.0	0.867974
Linear Mixed-Effects Model (Holm correction)	Pre vs Post (SF, Cont)	C2(1) = 2.2	0.1357
Linear Mixed-Effects Model (Holm correction)	Pre vs Post (SF, Keto)	C2(1) = 1.8	0.1744
Linear Mixed-Effects Model (Holm correction)	Pre vs Post (CF, Cont)	C2(1) = 4.0	0.04573	0.04573
Linear Mixed-Effects Model (Holm correction)	Pre vs Post (CF, Keto)	C2(1) = 5.7	0.01743	0.03486
Linear Mixed-Effects Model (Random effect = groups of 4 fish, AIC =2301.7)		Statistics	P-values
Bout_duration_Night (Fig. 5B)	Population (SF, CF)	C2(1) = 22.7	1.867e-06
(27 control SF, 32 keto SF, 31 control CF, 32 keto CF)	Pre and Post	C2(1) = 34.4	4.388e-09
	Treatment (Control,Keto)	C2(1) = 0.0	0.9492
	Pop × PrePost	C2(1) = 0.0	0.8745
	Pop × Treat	C2(1) = 0.8	0.3686
	PrePost × Treat	C2(1) = 5.0	0.0256
	Pop × PrePost × Treat	C2(1) = 0.4	0.514
Linear Mixed-Effects Model (Holm correction)	Pre vs Post (SF, Cont)	C2(1) = 5.3	0.02154	0.04308
Linear Mixed-Effects Model (Holm correction)	Pre vs Post (SF, Keto)	C2(1) = 10.9	0.0009799	0.0029397
Linearized Model (Holm correction)	Cont vs Keto (SF, Post)	F(1,57) = 0.0	0.9129
Linear Mixed-Effects Model (Holm correction)	Pre vs Post (CF, Cont)	C2(1) = 2.1	0.1505
Linear Mixed-Effects Model (Holm correction)	Pre vs Post (CF, Keto)	C2(1) = 25.3	4.89e-07	1.467e-06
Linearized Model (Holm correction)	Cont vs Keto (CF, Post)	F(1,57) = 5.9	0.01833	0.03666
Linear Mixed-Effects Model (Random effect = groups of 4 fish, AIC =2301.7)		Statistics	P-values
Distance_Day_m /h(Fig. 5C)	Population (SF, CF)	C2(1) = 79.8	< 2.2e-16
(27 control SF, 32 keto SF, 31 control CF, 32 keto CF)	Pre and Post	C2(1) = 15.9	6.77e-05
	Treatment (Control,Keto)	C2(1) = 0.1	0.72488
	Pop × PrePost	C2(1) = 4.0	0.04681
	Pop × Treat	C2(1) = 1.1	0.2911
	PrePost × Treat	C2(1) = 3.2	0.07576
	Pop × PrePost × Treat	C2(1) = 0.9	0.34865
Linear Mixed-Effects Model (Holm correction)	Pre vs Post (SF, Cont)	C2(1) = 4.7	0.0294	0.0588
Linear Mixed-Effects Model (Holm correction)	Pre vs Post (SF, Keto)	C2(1) = 0.6	0.433
Linear Mixed-Effects Model (Holm correction)	Pre vs Post (CF, Cont)	C2(1) = 11.3	0.00076	0.00152
Linear Mixed-Effects Model (Holm correction)	Pre vs Post (CF, Keto)	C2(1) = 2.0	0.162
Linear Mixed-Effects Model (Random effect = groups of 4 fish, AIC =2048.5)		Statistics	P-values
Distance_Night_m /h(Fig. 5C)	Population (SF, CF)	C2(1) = 65.0	7.356e-16
(27 control SF, 32 keto SF, 31 control CF, 32 keto CF)	Pre and Post	C2(1) = 29.4	5.751e-08
	Treatment (Control,Keto)	C2(1) = 0.2	0.662663
	Pop × PrePost	C2(1) = 10.0	0.001562
	Pop × Treat	C2(1) = 0.1	0.766482
	PrePost × Treat	C2(1) = 2.0	0.158452
	Pop × PrePost × Treat	C2(1) = 1.5	0.213464
Linear Mixed-Effects Model (Holm correction)	Pre vs Post (SF, Cont)	C2(1) = 9.8	0.001752	0.003504
Linear Mixed-Effects Model (Holm correction)	Pre vs Post (SF, Keto)	C2(1) = 7.4	0.006458	0.006458
Linear Mixed-Effects Model (Holm correction)	Pre vs Post (CF, Cont)	C2(1) = 16.5	4.912e-05	9.824e-05
Linear Mixed-Effects Model (Holm correction)	Pre vs Post (CF, Keto)	C2(1) = 5.6	0.01804	0.01804
P-values in red charactors are below threshold level: P < 0.05

## Sheet: Fig.6
Figure 6			See Note at the bottom too
Linear Mixed-Effects Model (Random effect = groups of 4 fish, AIC =676.8)		Statistics	P-values
Standard Length (Fig. 6A)	Population (SF, CF)	C2(1) = 18.2	2.005e-05
(12 control SF, 12 keto SF, 12 control CF, 12 keto CF)	Pre and Post	C2(1) = 114.7	< 2.2e-16
	Treatment (Control,Keto)	C2(1) = 27.0	2.066e-07
	Pop × PrePost	C2(1) = 11.8	0.0006023
	Pop × Treat	C2(1) = 1.7	0.189477
	PrePost × Treat	C2(1) = 32.9	9.901e-09
	Pop × PrePost × Treat	C2(1) = 0.5	0.464832
Linear Mixed-Effects Model (Holm correction)	Pre vs Post (SF, Cont)	C2(1) = 52.1	5.173e-13	1.5519e-12
Linear Mixed-Effects Model (Holm correction)	Pre vs Post (SF, Keto)	C2(1) = 1.6	0.2069
Linearized Model Model (Holm correction)	Cont vs Keto (SF, Post)	F(1,22) = 58.4	1.252e-07	2.504e-07
Linear Mixed-Effects Model (Holm correction)	Pre vs Post (CF, Cont)	C2(1) = 68.2	< 2.2e-16	< 6.6E-16
Linear Mixed-Effects Model (Holm correction)	Pre vs Post (CF, Keto)	C2(1) = 15.9	6.609e-05	0.00013218
Linearized Model Model (Holm correction)	Cont vs Keto (CF, Post)	F(1,22) = 6.3	0.02021	0.02021
Linear Mixed-Effects Model (Random effect = groups of 4 fish, AIC =-363.4)		Statistics	P-values
Weight (Fig. 6B)	Population (SF, CF)	C2(1) = 3.0	0.084834
(12 control SF, 12 keto SF, 12 control CF, 12 keto CF)	Pre and Post	C2(1) = 129.8	< 2.2e-16
	Treatment (Control,Keto)	C2(1) = 8.3	0.003943
	Pop × PrePost	C2(1) = 22.5	2.118e-06
	Pop × Treat	C2(1) = 0.1	0.787062
	PrePost × Treat	C2(1) = 30.4	4.468e-09
	Pop × PrePost × Treat	C2(1) = 1.4	0.232618
Linear Mixed-Effects Model (Holm correction)	Pre vs Post (SF, Cont)	C2(1) = 85.2	< 2.2e-16	< 6.6E-16
Linear Mixed-Effects Model (Holm correction)	Pre vs Post (SF, Keto)	C2(1) = 5.2	0.02321	0.02321
Linearized Model Model (Holm correction)	Cont vs Keto (SF, Post)	F(1,22) = 78.1	1.083e-08	2.166e-08
Linear Mixed-Effects Model (Holm correction)	Pre vs Post (CF, Cont)	C2(1) = 69.5	< 2.2e-16	< 6.6E-16
Linear Mixed-Effects Model (Holm correction)	Pre vs Post (CF, Keto)	C2(1) = 19.3	1.097e-05	2.194e-05
Linearized Model Model (Holm correction)	Cont vs Keto (CF, Post)	F(1,22) = 12.0	0.002185	0.002185
P-values in red charactors are below threshold level: P < 0.05

## Sheet: Fig.7
Figure 7			See Note at the bottom too
Linear Mixed-Effects Model (Random effect = groups of 4 fish, AIC =1956.4)		Statistics	P-values
Duration of Nearby intaraction (Fig.7A)	Population (SF, CF)	C2(1) = 14.7	0.000128
(24 control SF, 32 KE SF, 36 control CF, 40 KE CF)	Pre and Post	C2(1) = 0.0	0.989211
	Treatment (Control,KE)	C2(1) = 1.0	0.30696
	Pop × PrePost	C2(1) = 9.2	0.002391
	Pop × Treat	C2(1) = 0.4	0.54454
	PrePost × Treat	C2(1) = 19.3	1.122e-05
	Pop × PrePost × Treat	C2(1) = 2.4	0.120294
Linear Mixed-Effects Model	Pre vs Post (SF, Cont)	C2(1) = 1.7	0.1874
Linear Mixed-Effects Model	Pre vs Post (SF, KE)	C2(1) = 13.7	0.0002093	0.0006279
Linearized Model (Holm correction)	Cont vs KE (SF, Post)	F(1,54) = 5.1	0.02743	0.05486
Linear Mixed-Effects Model (Holm correction)	Pre vs Post (CF, Cont)	C2(1) = 27.7	1.43e-07	4.29e-07
Linear Mixed-Effects Model (Holm correction)	Pre vs Post (CF, KE)	C2(1) = 0.5	0.4843
Linearized Model (Holm correction)	Cont vs KE (CF, Post)	F(1,58) = 8.0	0.006271	0.012542
Generalized Linear Model (Poisson, AIC = 1036.6)		Statistics	P-values
Bout number of Nearby interaction (Fig.7B)	Population (SF, CF)	C2(1) = 49.0	2.573e-12
(24 control SF, 32 KE SF, 36 control CF, 40 KE CF)	Pre and Post	C2(1) = 0.0	0.8313
	Treatment (Control,KE)	C2(1) = 1.7	0.18721
	Pop × PrePost	C2(1) = 8.6	0.00329
	Pop × Treat	C2(1) = 1.6	0.20822
	PrePost × Treat	C2(1) = 5.0	0.02468
	Pop × PrePost × Treat	C2(1) = 0.6	0.45689
General Mixed-Effects Mode (Poisson) (Holm correction)	Pre vs Post (SF, Cont)	C2(1) = 0.1	0.7672
General Mixed-Effects Mode (Poisson) (Holm correction)	Pre vs Post (SF, KE)	C2(1) = 4.6	0.03259	0.09777
General Linearized Model (Poisson) (Holm correction)	Cont vs KE (SF, Post)	C2(1) = 1.0	0.3186
General Mixed-Effects Mode (Poisson) (Holm correction)	Pre vs Post (CF, Cont)	C2(1) = 9.3	0.00227	0.00681
General Mixed-Effects Mode (Poisson) (Holm correction)	Pre vs Post (CF, KE)	C2(1) = 0.2	0.6736
General Linearized Model (Poisson) (Holm correction)	Cont vs KE (CF, Post)	C2(1) = 6.9	0.008392	0.016784
Linear Mixed-Effects Model (Random effect = groups of 4 fish, AIC =3821.3)		Statistics	P-values
Swimming distance (m) (Fig.7C)	Population (SF, CF)	C2(1) = 42.0	9.354e-11
(24 control SF, 32 KE SF, 36 control CF, 40 KE CF)	Pre and Post	C2(1) = 135.0	< 2.2e-16
	Treatment (Control,KE)	C2(1) = 0.3	0.575477
	Pop × PrePost	C2(1) = 11.4	0.0007384
	Pop × Treat	C2(1) = 0.0	0.989412
	PrePost × Treat	C2(1) = 11.6	7.986e-05
	Pop × PrePost × Treat	C2(1) = 6.1	0.0133125
Linear Mixed-Effects Model (Holm correction)	Pre vs Post (SF, Cont)	C2(1) = 20.9	4.83e-06	9.66e-06
Linear Mixed-Effects Model (Holm correction)	Pre vs Post (SF, KE)	C2(1) = 21.8	2.957e-06	8.871e-06
Linearized Model (Holm correction)	Cont vs KE (SF, Post)	F(1,58) = 1.1	0.2995
Linear Mixed-Effects Model (Holm correction)	Pre vs Post (CF, Cont)	C2(1) = 72.8	< 2.2e-16	< 6.6e-16
Linear Mixed-Effects Model (Holm correction)	Pre vs Post (CF, KE)	C2(1) = 23.5	1.264e-06	2.528e-06
Linearized Model (Holm correction)	Cont vs KE (CF, Post)	F(1,58) = 5.7	0.01931	0.01931
General Linearized Model (Gamma, AIC =-491.5)		Statistics	P-values
Turning_rate (Fig.7D)	Population (SF, CF)	C2(1) = 8.7	0.003119
(24 control SF, 32 KE SF, 36 control CF, 40 KE CF)	Pre and Post	C2(1) = 14.9	0.000113
	Treatment (Control,KE)	C2(1) = 0.8	0.363443
	Pop × PrePost	C2(1) = 0.7	0.406272
	Pop × Treat	C2(1) = 1.1	0.291535
	PrePost × Treat	C2(1) = 1.0	0.327009
	Pop × PrePost × Treat	C2(1) = 1.3	0.243145
General Mixed-Effects Mode (Gamma) (Holm correction)	Pre vs Post (SF, Cont)	C2(1) = 14.2	0.0001682	0.0001682
General Mixed-Effects Mode (Gamma) (Holm correction)	Pre vs Post (SF, KE)	C2(1) = 54.0	2.031e-13	4.062e-13
General Mixed-Effects Mode (Gamma) (Holm correction)	Pre vs Post (CF, Cont)	C2(1) = 34.9	3.518e-09	7.036e-09
General Mixed-Effects Mode (Gamma) (Holm correction)	Pre vs Post (CF, KE)	C2(1) = 1.0	0.06211
P-values in red charactors are below threshold level: P < 0.05

## Sheet: Fig.S1
Figure S1
Generalized Linear Model (Poisson, AIC =225.7) (Keton*10 is used as dependent variable)		Statistics	P-values
Ketone (Fig.S1B)	Population (SF, CF)	F(1,57) = 49.6	2.69e-09
(17 control SF, 12 fasting SF, 14 control CF, 18 fasting CF)	Treatment (Control,Fasting)	F(1,57) = 4.6	0.03553
	Pop × Treat	F(1,57) = 0.1	0.74925
Generalized Linear Model	Cont vs Fasting (SF)	F(1,27) = 2.2	0.1496
Generalized Linear Model	Cont vs Fasting (CF)	F(1,30) = 2.5	0.1218
Linear Model (AIC =648.1)		Statistics	P-values
Glucose (Fig.S1C)	Population (SF, CF)	F(1,70) = 17.2	9.413e-05
(19 control SF, 19 fasting SF, 16 control CF, 20 fasting CF)	Treatment (Control,Fasting)	F(1,70) = 126.1	< 2.2e-16
	Pop × Treat	F(1,70) = 0.8	0.3894
Linear Model (Holm correction)	Cont vs Fasting (SF)	F(1,36) = 103.5	9.413e-05
Linear Model (Holm correction)	Cont vs Fasting (CF)	F(1,34) = 40.1	3.228e-07
Generalized Linear Model (Gamma, AIC =293.3)		Statistics	P-values
Glucose ketone index (Fig.S1D)	Population (SF, CF)	C2(1) = 48.4	3.427e-12
(17 control SF, 10 fasting SF, 14 control CF, 18 fasting CF)	Treatment (Control,Fasting)	C2(1) = 31.6	1.884e-08
	Pop × Treat	C2(1) =14.0	0.000183
Generalized Linear Model	Cont vs Fasting (SF)	C2(1) =30.8	2.869e-08
Generalized Linear Model	Cont vs Fasting (CF)	C2(1) =14.0	0.0001752
Linear Mixed-Effects Model (Random effect = groups of 4 fish, AIC =1242.9)		Statistics	P-values
Duration of Nearby intaraction (Fig.S1E)	Population (SF, CF)	C2(1) = 38.6	5.123e-10
(8 control SF, 32 fasting SF, 16 control CF, 20 fasting CF)	Pre and Post	C2(1) = 0.4	0.5256
	Treatment (Control,Fasting)	C2(1) = 0.7	0.3912
	Pop × PrePost	C2(1) = 5.9	0.0149
	Pop × Treat	C2(1) = 5.2	0.0223
	PrePost × Treat	C2(1) = 5.3	0.0214
	Pop × PrePost × Treat	C2(1) = 0.1	0.8097
Linear Mixed-Effects Model	Pre vs Post (SF, Cont)	C2(1) = 0.3	0.5562
Linear Mixed-Effects Model	Pre vs Post (SF, KE)	C2(1) = 0.1	0.7315
Linearized Model	Cont vs Fasting (SF, Post)	F(1,38) = 1.6	0.2168
Linear Mixed-Effects Model (Holm correction)	Pre vs Post (CF, Cont)	C2(1) = 1.5	0.2183
Linear Mixed-Effects Model (Holm correction)	Pre vs Post (CF, KE)	C2(1) = 14.7	0.0001284	0.0002568
Linearized Model (Holm correction)	Cont vs Fasting (CF, Post)	F(1,34) = 19.1	0.0001121	0.0003363
Generalized Linear Model (Poisson, AIC = 596.6)		Statistics	P-values
Bout number of Nearby interaction (Fig.S1F)	Population (SF, CF)	C2(1) = 76.0	< 2.2e-16
(8 control SF, 32 fasting SF, 16 control CF, 20 fasting CF)	Pre and Post	C2(1) = 0.1	0.739813
	Treatment (Control,Fasting)	C2(1) = 0.1	0.711604
	Pop × PrePost	C2(1) = 3.6	0.0571584
	Pop × Treat	C2(1) = 11.1	0.0008436
	PrePost × Treat	C2(1) = 3.9	0.0477817
	Pop × PrePost × Treat	C2(1) = 7.0	0.0080116
General Mixed-Effects Mode (Poisson)	Pre vs Post (SF, Cont)	C2(1) = 0.2	0.6907
General Mixed-Effects Mode (Poisson)	Pre vs Post (SF, Fasting)	C2(1) = 0.3	0.6121
General Linearized Model (Poisson)	Cont vs Fasting (SF, Post)	C2(1) = 1.5	0.2253
General Mixed-Effects Mode (Poisson) (Holm correction)	Pre vs Post (CF, Cont)	C2(1) = 3.0	0.0808
General Mixed-Effects Mode (Poisson) (Holm correction)	Pre vs Post (CF, Fasting)	C2(1) = 10.1	0.001515	0.00303
General Linearized Model (Poisson) (Holm correction)	Cont vs Fasting (CF, Post)	C2(1) = 20	7.69e-06	2.307e-05
Linear Mixed-Effects Model (Random effect = groups of 4 fish, AIC =2152.2)		Statistics	P-values
Swimming distance (m) (Fig.S1G)	Population (SF, CF)	C2(1) = 81.2	< 2.2e-16
(8 control SF, 32 fasting SF, 16 control CF, 20 fasting CF)	Pre and Post	C2(1) = 14.5	0.0001431
	Treatment (Control,Fasting)	C2(1) = 5.7	0.0174409
	Pop × PrePost	C2(1) = 1.6	0.201611
	Pop × Treat	C2(1) = 2.4	0.119119
	PrePost × Treat	C2(1) = 11.5	0.0007003
	Pop × PrePost × Treat	C2(1) = 3.7	0.0553652
Linear Mixed-Effects Model	Pre vs Post (SF, Cont)	C2(1) = 0.4	0.5423
Linear Mixed-Effects Model	Pre vs Post (SF, Fasting)	C2(1) = 1.1	0.2964
Linearized Model	Cont vs Fasting (SF, Post)	F(1,38) = 2.7	0.1086
Linear Mixed-Effects Model (Holm correction)	Pre vs Post (CF, Cont)	C2(1) = 13.3	0.0002595	0.0007785
Linear Mixed-Effects Model (Holm correction)	Pre vs Post (CF, Fasting)	C2(1) = 0.8	0.3579
Linearized Model Model (Holm correction)	Cont vs Fasting (CF, Post)	F(1,34) = 12.6	0.001145	0.00229
General Mixed-Effects Mode (Gamma, Random effect = groups of 4 fish, AIC =-158.5)		Statistics	P-values
Turning_rate (Fig.S1H)	Population (SF, CF)	C2(1) = 5.4	0.01958
(8 control SF, 32 fasting SF, 16 control CF, 20 fasting CF)	Pre and Post	C2(1) = 3.3	0.06783
	Treatment (Control,Fasting)	C2(1) = 0.2	0.67123
	Pop × PrePost	C2(1) = 2.6	0.10375
	Pop × Treat	C2(1) = 0.0	0.9622
	PrePost × Treat	C2(1) = 1.3	0.25395
	Pop × PrePost × Treat	C2(1) = 1.7	0.18741
P-values in red charactors are below threshold level: P < 0.05

## Sheet: Fig.S2
Figure S2
Generalized Linear Model (Gamma, Random effect = groups of 4 fish, AIC = -71.3)		Statistics	P-values
Ketone (Fig. S2A)	Population (SF, CF)	C2(1) = 15.5	8.321e-05
(8 control SF, 8 Brineshrimp SF, 8 control CF, 8 Brineshrimp CF)	Treatment (Control,Brineshrimp)	C2(1) = 0.6	0.4402
	Pop × Treat	C2(1) =0.3	0.5998
Linear Mixed-Effects Model (Random effect = groups of 4 fish, AIC =262.7)		Statistics	P-values
Glucose (Fig. S2B)	Population (SF, CF)	C2(1) = 103.6	<2e-16
(7 control SF, 9 Brineshrimp SF, 8 control CF, 8 Brineshrimp CF)	Treatment (Control,Brineshrimp)	C2(1) = 0.4	0.5498
	Pop × Treat	C2(1) =0.6	0.4449
Linear Model (AIC =1006.6)		Statistics	P-values
Duration of Nearby intaraction (Fig.S2C)	Population (SF, CF)	F(1,120) = 203.8	< 2e-16
(16 control SF, 16 Brineshrimp SF, 16 control CF, 16 Brineshrimp CF)	Pre and Post	F(1,120) = 4.1	0.04409
	Treatment (Control,Brineshrimp)	F(1,120) = 1.9	0.17179
	Pop × PrePost	F(1,120) = 0.0	0.9234
	Pop × Treat	F(1,120) = 0.9	0.33953
	PrePost × Treat	F(1,120) = 0.1	0.80963
	Pop × PrePost × Treat	F(1,120) = 0.0	0.91531
Linear Mixed-Effects Model	Pre vs Post (SF, Cont)	F(1,30) = 0.3	0.579
Linear Mixed-Effects Model	Pre vs Post (SF, Brineshrimp)	F(1,30) = 1.0	0.3204
Linear Mixed-Effects Model (Holm correction)	Pre vs Post (CF, Cont)	F(1,30) = 1.8	0.1846
Linear Mixed-Effects Model (Holm correction)	Pre vs Post (CF, Brineshrimp)	F(1,30) = 7.6	0.01006	0.02012
Generalized Linear Model (Poisson, AIC = 462.9135)		Statistics	P-values
Bout number of Nearby interaction (Fig.S2D)	Population (SF, CF)	C2(1) = 131.2	< 2.2e-16
(16 control SF, 16 Brineshrimp SF, 16 control CF, 16 Brineshrimp CF)	Pre and Post	C2(1) = 9.0	0.002702
	Treatment (Control,Brineshrimp)	C2(1) = 0.3	0.589197
	Pop × PrePost	C2(1) = 1.4	0.229228
	Pop × Treat	C2(1) = 0.1	0.704654
	PrePost × Treat	C2(1) = 0.3	0.587986
	Pop × PrePost × Treat	C2(1) = 0.2	0.619833
Generalized Linear Model (Poisson) (Holm correction)	Pre vs Post (SF, Cont)	C2(1) = 1.6	0.2027
Generalized Linear Model (Poisson) (Holm correction)	Pre vs Post (SF, Brineshrimp)	C2(1) = 2.7	0.09953
Generalized Linear Model (Poisson) (Holm correction)	Pre vs Post (CF, Cont)	C2(1) = 1.5	0.2265
Generalized Linear Model (Poisson) (Holm correction)	Pre vs Post (CF, Brineshrimp)	C2(1) = 5.2	0.02244	0.04488
P-values in red charactors are below threshold level: P < 0.05

## Sheet: Fig.S3
Figure S3
Generalized Linear Model (Gamma, AIC =-67.7)		Statistics
Brain ketone (Fig.S3)
8 control CF, 12 Keto CF	Treatment (Control,Keto)	C2(1) = 10.5	0.001187
P-values in red charactors are below threshold level: P < 0.05

[truncated: 10 more sheets: Fig.S4, Fig.S5, Fig.S6, Fig.S7, Fig.S8, Fig.S9, Fig.S10, Fig.S11, Fig.S12, Fig.S13]
