# Supplementary material for: Metabolic shift toward ketosis in asocial cavefish increases social-like affinity
Source: BMC Biol. 2023 Oct 16;21:219. doi: 10.1186/s12915-023-01725-9 (PMC10577988; doi:10.1186/s12915-023-01725-9)
Supplement: Supplementary file 5 — Additional file 5. GO term re-analysis of the 72-hour post-fertilization transcriptome. For the RNAseq transcriptome analysis, variation in gene expression was analyzed using previously published RNAseq data (GenBank Sequence Read Archive (SRA), accession code: PRJNA258661) [26, 80, 105]. The data were analyzed by following previously published protocols [31, 106]. Gene ontology terms (GO terms) were analyzed using the AmiGO 2 platform [107]. [file 12915_2023_1725_MOESM5_ESM.xlsx]

## Sheet: pathway
Category	Enriched Terms	Count	%	PValue	Genes	List Total	Pop Hits	Pop Total	Fold Enrichment	Bonferroni	Benjamini	FDR
KEGG_PATHWAY	hsa04721:Synaptic vesicle cycle	20	1.31492	1.99668e-06	NAPA, NSF, ATP6V1A, RAB3A, UNC13A, SLC32A1, SYT1, STXBP1, TCIRG1, CPLX2, CPLX1, DNM1, DNM3, STX1B, ATP6V1B2, STX3, ATP6V1D, ATP6V1C1, STX1A, ATP6V0A1	634	63	6879	3.44449	0.000534966	0.000535109	0.000501166
KEGG_PATHWAY	hsa04730:Long-term depression	19	1.24918	4.03968e-06	RYR1, GUCY1A2, GUCY1B3, GRIA2, GNAI3, ITPR1, ITPR2, BRAF, GNAI1, IGF1R, GNA13, PLCB3, PLCB4, PPP2R1B, GNAS, NOS1, PLCB1, GRIA3, PRKG1	634	60	6879	3.43588	0.00108205	0.000541317	0.00050698
KEGG_PATHWAY	hsa04010:MAPK signaling pathway	45	2.95858	2.16174e-05	SRF, RASGRF1, ELK1, RELA, CRKL, PAK1, PPP3R1, RRAS, MKNK1, AKT3, STMN1, MKNK2, FLNA, MAP3K8, CACNG2, PAK2, MAP4K3, MAP3K5, JUN, MEF2C, TGFB1, GADD45B, IL1R1, HSPA6, CACNA2D3, CACNA2D2, BRAF, MAPK8IP2, GADD45G, NFKB2, CACNB1, MAPK10, CACNB4, FGF14, MAPKAPK3, DDIT3, MAPKAPK2, TAB1, FGFR4, TP53, CRK, HSPA1B, FGFR1, HSPA1A, MAP3K12	634	253	6879	1.92987	0.00577678	0.00193116	0.00180866
KEGG_PATHWAY	hsa04022:cGMP-PKG signaling pathway	32	2.10388	3.49339e-05	GUCY1B3, ROCK1, ROCK2, SRF, GNAI3, ITPR1, ATP1A3, ITPR2, ATP1A1, ADCY1, SLC8A1, GNAI1, GNA13, PPP3R1, RGS2, AKT3, PRKG1, VASP, GUCY1A2, MEF2C, PRKCE, ATP2B3, ATP2B2, ATP2B1, PLCB3, PLCB4, VDAC3, VDAC1, PLCB1, SLC25A5, SLC25A4, CALM2	634	158	6879	2.1975	0.00931876	0.00234057	0.0021921
KEGG_PATHWAY	hsa05205:Proteoglycans in cancer	37	2.43261	5.81393e-05	CAMK2B, CDKN1A, ROCK1, ITGB5, SDC4, ROCK2, SDC2, PXN, ITPR1, ITPR2, THBS1, ELK1, IGF1R, PIK3R5, PAK1, RRAS, ERBB2, AKT3, FLNA, PLCE1, ITGAV, TGFB1, CAV2, WNT7B, STAT3, WNT9B, ANK2, BRAF, ANK3, ANK1, SMO, SDC1, HCLS1, PTPN6, EZR, TP53, FGFR1	634	200	6879	2.00728	0.015461	0.00266974	0.00250039
KEGG_PATHWAY	hsa04070:Phosphatidylinositol signaling system	23	1.51216	5.97704e-05	TMEM55A, MTMR2, MTMR3, IPMK, INPPL1, ITPR1, ITPR2, PIK3R5, MTMR7, MTM1, ITPKC, PLCB3, PLCB4, SYNJ1, PPIP5K2, INPP5J, PIP5K1A, INPP5K, PLCE1, PLCB1, CALM2, DGKI, PLCD1	634	98	6879	2.54647	0.0158913	0.00266974	0.00250039
KEGG_PATHWAY	hsa04921:Oxytocin signaling pathway	29	1.90664	0.000203276	CAMK2B, RYR1, GUCY1B3, CDKN1A, ROCK1, ROCK2, GNAI3, ITPR1, ITPR2, ADCY1, ELK1, GNAI1, CAMKK2, PPP3R1, RGS2, CACNG2, KCNJ3, GUCY1A2, JUN, MEF2C, CACNA2D3, CACNA2D2, CACNB1, PLCB3, CACNB4, PLCB4, GNAS, PLCB1, CALM2	634	150	6879	2.0977	0.0530259	0.00778257	0.0072889
KEGG_PATHWAY	hsa04713:Circadian entrainment	21	1.38067	0.000321957	CAMK2B, RYR1, GUCY1A2, GUCY1B3, GRIA2, GNAI3, ITPR1, ADCY1, GNAI1, PLCB3, GRIN2A, PLCB4, GNG5, GNAS, NOS1, GNB5, PLCB1, CALM2, GRIA3, PRKG1, KCNJ3	634	95	6879	2.39846	0.0826796	0.0107856	0.0101014
KEGG_PATHWAY	hsa00562:Inositol phosphate metabolism	17	1.11769	0.000569007	MTMR2, MTMR3, TPI1, IPMK, INPPL1, MTMR7, MTM1, ITPKC, PLCB3, PLCB4, SYNJ1, INPP5J, PIP5K1A, INPP5K, PLCE1, PLCB1, PLCD1	634	71	6879	2.59793	0.141473	0.0169438	0.015869
KEGG_PATHWAY	hsa04261:Adrenergic signaling in cardiomyocytes	26	1.7094	0.000699364	CAMK2B, GNAI3, CREM, ATP1A3, ATP1A1, ADCY1, GNAI1, PPP2R1B, AKT3, CACNG2, PPP2R5B, CACNA2D3, PPP2R5A, CACNA2D2, ATP2B3, ATP2B2, ATP2B1, CACNB1, PLCB3, CACNB4, PLCB4, PPP2R2B, TNNT2, GNAS, PLCB1, CALM2	634	138	6879	2.04423	0.170967	0.018743	0.017554
KEGG_PATHWAY	hsa04728:Dopaminergic synapse	24	1.57791	0.0012659	CAMK2B, GRIA2, MAOB, MAOA, GNAI3, PPP2R5B, ITPR1, PPP2R5A, ITPR2, GNAI1, MAPK10, PLCB3, GRIN2A, PLCB4, GNG5, PPP2R1B, PPP2R2B, AKT3, GNAS, GNB5, PLCB1, CALM2, GRIA3, KCNJ3	634	128	6879	2.0344	0.287857	0.030842	0.0288856
KEGG_PATHWAY	hsa03050:Proteasome	12	0.788955	0.00167151	PSMA5, PSMD12, PSMD7, PSMA4, PSMC6, PSMB5, PSMC3, PSMB2, PSMD4, PSMC4, PSMD3, PSMD1	634	44	6879	2.95913	0.361312	0.0360999	0.03381
KEGG_PATHWAY	hsa04970:Salivary secretion	18	1.18343	0.00184765	GUCY1A2, GUCY1B3, ITPR1, ATP2B3, ITPR2, ATP1A3, ATP2B2, ATP2B1, ADCY1, ATP1A1, LYZ, PLCB3, PLCB4, GNAS, NOS1, PLCB1, CALM2, PRKG1	634	86	6879	2.27096	0.390813	0.0360999	0.03381
KEGG_PATHWAY	hsa04723:Retrograde endocannabinoid signaling	20	1.31492	0.00188582	GRIA2, GABRA1, FAAH, SLC32A1, GNAI3, ITPR1, ITPR2, ABHD6, ADCY1, GABRG2, GNAI1, MAPK10, PLCB3, PLCB4, GNG5, GNB5, PLCB1, GABRD, GRIA3, KCNJ3	634	101	6879	2.14855	0.397023	0.0360999	0.03381
KEGG_PATHWAY	hsa04071:Sphingolipid signaling pathway	22	1.44642	0.00283025	ROCK1, ROCK2, SPHK1, PRKCE, GNAI3, PPP2R5B, PPP2R5A, SGMS2, GNAI1, RELA, PIK3R5, MAPK10, GNA13, SGPL1, PLCB3, PLCB4, PPP2R1B, PPP2R2B, AKT3, PLCB1, TP53, MAP3K5	634	120	6879	1.9892	0.532138	0.0505672	0.0473595
KEGG_PATHWAY	hsa04724:Glutamatergic synapse	21	1.38067	0.00342497	GRIA2, GLS2, TRPC1, GRIK3, GNAI3, ITPR1, SLC1A3, ITPR2, GRIK1, ADCY1, GNAI1, PLCB3, GRIN2A, PPP3R1, PLCB4, GNG5, GNAS, GNB5, PLCB1, GRIA3, KCNJ3	634	114	6879	1.99871	0.601269	0.0519893	0.0486915
KEGG_PATHWAY	hsa04020:Calcium signaling pathway	29	1.90664	0.00348801	CAMK2B, RYR1, CHRM1, PDE1C, ITPR1, ITPR2, ADCY1, SLC8A1, GNA14, GRIN2A, PPP3R1, ERBB2, PLCE1, NOS1, SPHK1, ATP2B3, ATP2B2, ATP2B1, ITPKC, PLCB3, PLCB4, GNAS, VDAC3, VDAC1, PLCB1, SLC25A5, SLC25A4, CALM2, PLCD1	634	179	6879	1.75785	0.607971	0.0519893	0.0486915
KEGG_PATHWAY	hsa04611:Platelet activation	23	1.51216	0.00349182	VASP, GUCY1A2, GUCY1B3, COL27A1, ROCK1, ROCK2, SNAP23, GNAI3, ITPR1, ITPR2, ADCY1, GNAI1, PIK3R5, VAMP8, GNA13, COL1A1, PLCB3, PLCB4, AKT3, GNAS, PLCB1, PRKG1, FERMT3	634	130	6879	1.91964	0.608373	0.0519893	0.0486915
KEGG_PATHWAY	hsa05230:Central carbon metabolism in cancer	14	0.920447	0.00481253	RET, GLS2, PGAM1, SLC1A5, HK2, PIK3R5, PKM, ERBB2, AKT3, SLC16A3, TP53, PFKM, PFKP, FGFR1	634	64	6879	2.37347	0.725519	0.0656871	0.0615204
KEGG_PATHWAY	hsa00330:Arginine and proline metabolism	12	0.788955	0.00490202	MAOB, P4HA1, MAOA, GOT2, ODC1, CKMT1B, PYCR1, LAP3, NOS1, SAT1, CNDP1, ALDH9A1	634	50	6879	2.60404	0.732055	0.0656871	0.0615204
KEGG_PATHWAY	hsa05169:Epstein-Barr virus infection	21	1.38067	0.00748872	RB1, CDKN1A, JUN, PSMD12, STAT3, TNFAIP3, RELA, PIK3R5, NFKB2, MAPK10, PSMC6, PSMD7, PSMC3, PSMD4, PSMC4, PSMD3, AKT3, PSMD1, TAB1, JAK3, TP53	634	122	6879	1.86765	0.866617	0.0955703	0.089508
KEGG_PATHWAY	hsa04924:Renin secretion	13	0.854701	0.0126219	GUCY1A2, GUCY1B3, PDE1C, GNAI3, ITPR1, ITPR2, GNAI1, PLCB3, PPP3R1, PLCB4, GNAS, PLCB1, CALM2	634	64	6879	2.20394	0.966767	0.134938	0.126378
KEGG_PATHWAY	hsa04510:Focal adhesion	30	1.97239	0.0131093	LAMA5, ROCK1, ITGB5, ROCK2, PXN, RASGRF1, LAMC1, ARHGAP5, THBS1, ELK1, IGF1R, PIK3R5, CRKL, PAK1, ERBB2, AKT3, CAPN2, FLNA, ITGAV, PAK2, VASP, JUN, COL27A1, CAV2, LAMB1, BRAF, MAPK10, COL1A1, CRK, BIRC3	634	206	6879	1.58012	0.970886	0.134938	0.126378
KEGG_PATHWAY	hsa01230:Biosynthesis of amino acids	14	0.920447	0.0131598	TPI1, IDH3G, GPT2, PGAM1, IDH1, GOT2, PYCR1, ENO2, PKM, CTH, PGK1, ACO1, PFKM, PFKP	634	72	6879	2.10975	0.971282	0.134938	0.126378
KEGG_PATHWAY	hsa05142:Chagas disease (American trypanosomiasis)	18	1.18343	0.0134445	JUN, TGFB1, GNAI3, CFLAR, ADCY1, GNAI1, RELA, PIK3R5, MAPK10, GNA14, PLCB3, PLCB4, PPP2R1B, PPP2R2B, AKT3, GNAS, PLCB1, MYD88	634	104	6879	1.87791	0.973419	0.134938	0.126378
KEGG_PATHWAY	hsa04066:HIF-1 signaling pathway	17	1.11769	0.013576	CAMK2B, EGLN1, CDKN1A, STAT3, ENO2, RELA, HK2, PIK3R5, IGF1R, TF, MKNK1, ERBB2, AKT3, MKNK2, HMOX1, VHL, EIF4E2	634	96	6879	1.92138	0.974352	0.134938	0.126378
KEGG_PATHWAY	hsa04540:Gap junction	16	1.05194	0.0135945	GUCY1A2, GUCY1B3, TUBB, GNAI3, ITPR1, ITPR2, ADCY1, TUBB4A, TUBA4A, GNAI1, PLCB3, TUBB2A, PLCB4, GNAS, PLCB1, PRKG1	634	88	6879	1.97276	0.97448	0.134938	0.126378
KEGG_PATHWAY	hsa01200:Carbon metabolism	19	1.24918	0.0144306	GPI, TPI1, GLDC, IDH3G, MDH2, GPT2, PGAM1, IDH1, GOT2, ENO2, HK2, PKM, PGK1, ACO1, ME3, ME2, PFKM, HIBCH, PFKP	634	113	6879	1.82436	0.979668	0.13595	0.127326
KEGG_PATHWAY	hsa04971:Gastric acid secretion	14	0.920447	0.014711	CAMK2B, GNAI3, ITPR1, ITPR2, ATP1A3, ADCY1, ATP1A1, GNAI1, PLCB3, PLCB4, GNAS, PLCB1, EZR, CALM2	634	73	6879	2.08085	0.981161	0.13595	0.127326
KEGG_PATHWAY	hsa05120:Epithelial cell signaling in Helicobacter pylori infection	13	0.854701	0.0179045	ATP6V1A, JUN, ATP6AP1, TCIRG1, RELA, MAPK10, PAK1, ADAM17, PTPRZ1, ATP6V1B2, ATP6V1D, ATP6V1C1, ATP6V0A1	634	67	6879	2.10525	0.992108	0.150099	0.140578
KEGG_PATHWAY	hsa00010:Glycolysis / Gluconeogenesis	13	0.854701	0.0179045	GPI, TPI1, PGAM1, AKR1A1, ENO2, HK2, PKM, ALDH3B1, PGK1, GALM, PFKM, PFKP, ALDH9A1	634	67	6879	2.10525	0.992108	0.150099	0.140578
KEGG_PATHWAY	hsa04915:Estrogen signaling pathway	17	1.11769	0.0179223	JUN, HSPA6, GNAI3, ITPR1, ITPR2, ADCY1, GNAI1, PIK3R5, PLCB3, PLCB4, AKT3, GNAS, PLCB1, CALM2, HSPA1B, HSPA1A, KCNJ3	634	99	6879	1.86316	0.992146	0.150099	0.140578
KEGG_PATHWAY	hsa04270:Vascular smooth muscle contraction	19	1.24918	0.0201343	GUCY1A2, GUCY1B3, RAMP2, RAMP3, ROCK1, ROCK2, PRKCE, ITPR1, ITPR2, BRAF, ADCY1, GNA13, PLCB3, PLCB4, GNAS, PRKCQ, PLCB1, CALM2, PRKG1	634	117	6879	1.76199	0.995708	0.161233	0.151005
KEGG_PATHWAY	hsa04141:Protein processing in endoplasmic reticulum	25	1.64366	0.0205968	TUSC3, CUL1, DERL2, UBE2J2, DNAJB1, SEC61A1, CAPN2, UGGT1, SKP1, MAP3K5, XBP1, SEC24A, HSPA5, UBE2E3, HSPA6, PDIA6, MAPK10, DNAJC1, DDIT3, CANX, MAN1B1, MBTPS2, HSPA1B, HSPA1A, NFE2L2	634	169	6879	1.60505	0.996218	0.161233	0.151005
KEGG_PATHWAY	hsa04144:Endocytosis	33	2.16963	0.0210565	ZFYVE9, PARD6G, CXCR4, IGF1R, CYTH2, RAB11FIP1, PSD4, PIP5K1A, SH3GL2, SH3GLB1, SH3GLB2, CAV2, VTA1, IQSEC3, HSPA6, KIAA0196, VPS37B, ARFGAP3, DNM1, RAB11A, DNM3, EHD1, EHD3, RAB31, EHD4, DNAJC6, PARD3, VPS45, FGFR4, SMAP2, HSPA1B, SPG20, HSPA1A	634	241	6879	1.48571	0.996665	0.161233	0.151005
KEGG_PATHWAY	hsa04024:cAMP signaling pathway	28	1.84089	0.0238324	CAMK2B, GRIA2, CHRM1, ROCK1, ROCK2, GNAI3, ATP1A3, ATP1A1, ADCY1, GNAI1, RELA, PIK3R5, PAK1, GRIN2A, RRAS, AKT3, PLCE1, GRIA3, JUN, ATP2B3, BRAF, ATP2B2, ATP2B1, TSHR, MAPK10, ACOX1, GNAS, CALM2	634	198	6879	1.53437	0.998442	0.177419	0.166165
KEGG_PATHWAY	hsa04918:Thyroid hormone synthesis	13	0.854701	0.024694	GPX1, HSPA5, ITPR1, ITPR2, ATP1A3, ADCY1, ATP1A1, TSHR, PLCB3, PLCB4, CANX, GNAS, PLCB1	634	70	6879	2.01503	0.99877	0.178865	0.167519
KEGG_PATHWAY	hsa01130:Biosynthesis of antibiotics	29	1.90664	0.0314751	GPI, GLDC, ODC1, AK4, AK5, ENO2, HK2, UGP2, PPAT, PGK1, PGM3, TPI1, IDH3G, MDH2, IDH1, GFPT2, PGAM1, GOT2, AKR1A1, PYCR1, HADHB, ACLY, PKM, CTH, GALM, ACO1, PFKM, PFKP, ALDH9A1	634	212	6879	1.48422	0.99981	0.218904	0.205018
KEGG_PATHWAY	hsa04966:Collecting duct acid secretion	7	0.460224	0.0328704	ATP6V1A, ATP6V1B2, TCIRG1, SLC12A7, ATP6V1D, ATP6V1C1, ATP6V0A1	634	27	6879	2.813	0.999871	0.218904	0.205018
KEGG_PATHWAY	hsa04145:Phagosome	22	1.44642	0.0333574	ATP6V1A, STX12, ITGB5, ATP6AP1, TUBB, CYBA, TCIRG1, TUBB4A, THBS1, TUBA4A, CTSS, SEC61A1, DYNC1LI1, TUBB2A, CANX, ATP6V1B2, ITGAV, NOS1, ATP6V1D, ATP6V1C1, DYNC1I1, ATP6V0A1	634	150	6879	1.59136	0.999887	0.218904	0.205018
KEGG_PATHWAY	hsa05212:Pancreatic cancer	12	0.788955	0.0334891	MAPK10, RB1, TGFB1, CDK4, ERBB2, AKT3, STAT3, BRAF, TP53, RELA, ARHGEF6, PIK3R5	634	65	6879	2.00311	0.999892	0.218904	0.205018
KEGG_PATHWAY	hsa04720:Long-term potentiation	12	0.788955	0.0369895	CAMK2B, GRIA2, PLCB3, GRIN2A, PPP3R1, PLCB4, ITPR1, ITPR2, BRAF, ADCY1, PLCB1, CALM2	634	66	6879	1.97276	0.999959	0.232719	0.217957
KEGG_PATHWAY	hsa00250:Alanine, aspartate and glutamate metabolism	8	0.52597	0.0373392	GLS2, GPT2, GFPT2, GAD1, PPAT, GOT2, NIT2, ADSS	634	35	6879	2.48004	0.999963	0.232719	0.217957
KEGG_PATHWAY	hsa05130:Pathogenic Escherichia coli infection	10	0.657462	0.0409192	TUBB2A, ROCK1, ROCK2, TUBB, HCLS1, ARHGEF2, EZR, TLR5, TUBB4A, TUBA4A	634	51	6879	2.12748	0.999986	0.249235	0.233425
KEGG_PATHWAY	hsa04360:Axon guidance	19	1.24918	0.0418751	EPHB6, EPHA5, ROCK1, ROCK2, DCC, LIMK2, GNAI3, CXCR4, UNC5C, EFNA5, GNAI1, EFNB1, PAK1, PPP3R1, FES, PLXNA2, PLXNB2, SRGAP3, PAK2	634	127	6879	1.62325	0.99999	0.249389	0.23357
KEGG_PATHWAY	hsa04972:Pancreatic secretion	15	0.986193	0.0440722	TRPC1, ITPR1, ATP2B3, ITPR2, ATP1A3, ATP2B2, ATP2B1, ADCY1, ATP1A1, SLC4A4, RAB11A, PLCB3, PLCB4, GNAS, PLCB1	634	93	6879	1.75003	0.999994	0.254337	0.238204
KEGG_PATHWAY	hsa05110:Vibrio cholerae infection	10	0.657462	0.0456221	ATP6V1A, SEC61A1, ATP6AP1, GNAS, ATP6V1B2, KDELR3, TCIRG1, ATP6V1D, ATP6V1C1, ATP6V0A1	634	52	6879	2.08657	0.999996	0.254337	0.238204
KEGG_PATHWAY	hsa04015:Rap1 signaling pathway	28	1.84089	0.0457359	GNAI3, PARD6G, LPAR2, ADCY1, EFNA5, THBS1, GNAI1, IGF1R, PIK3R5, CRKL, GRIN2A, RRAS, AKT3, PLCE1, VASP, BRAF, PLCB3, FGF14, PLCB4, PARD3, GNAS, PRKD2, PLCB1, FGFR4, CALM2, CRK, FGFR1, PFN2	634	210	6879	1.44669	0.999996	0.254337	0.238204
KEGG_PATHWAY	hsa04726:Serotonergic synapse	17	1.11769	0.0465019	APP, MAOB, MAOA, TRPC1, GNAI3, ITPR1, ITPR2, BRAF, GNAI1, PLCB3, CYP4X1, PLCB4, GNG5, GNAS, GNB5, PLCB1, KCNJ3	634	111	6879	1.66174	0.999997	0.254337	0.238204
KEGG_PATHWAY	hsa05200:Pathways in cancer	47	3.09007	0.0502055	RET, RB1, LAMA5, CDKN1A, ROCK1, ROCK2, GNAI3, LPAR2, CXCR4, LAMC1, ADCY1, FOXO1, GNAI1, RELA, IGF1R, PIK3R5, CRKL, GNA13, RXRB, GNG5, ERBB2, AKT3, ITGAV, VHL, EGLN1, JUN, TGFB1, DCC, WNT7B, STAT3, WNT9B, LAMB1, BRAF, NFKB2, MAPK10, PLCB3, FGF14, PLCB4, SMO, CDK4, GNAS, GNB5, PLCB1, TP53, CRK, BIRC3, FGFR1	634	393	6879	1.2976	0.999999	0.264782	0.247987
KEGG_PATHWAY	hsa04961:Endocrine and other factor-regulated calcium reabsorption	9	0.591716	0.0503877	DNM3, PLCB3, PLCB4, GNAS, ATP1A3, ATP1A1, PLCB1, RAB11A, DNM1	634	45	6879	2.17003	0.999999	0.264782	0.247987
KEGG_PATHWAY	hsa01210:2-Oxocarboxylic acid metabolism	5	0.328731	0.0643049	IDH3G, GPT2, IDH1, GOT2, ACO1	634	17	6879	3.19122	1	0.331418	0.310395
KEGG_PATHWAY	hsa05131:Shigellosis	11	0.723208	0.0658843	MAPK10, MAD2L2, ROCK1, ROCK2, RIPK2, ELMO1, HCLS1, CRK, RELA, PFN2, CRKL	634	64	6879	1.86487	1	0.333151	0.312018
KEGG_PATHWAY	hsa00520:Amino sugar and nucleotide sugar metabolism	9	0.591716	0.0694107	CYB5R2, GPI, UGDH, UGP2, CMAS, GFPT2, PGM3, NPL, HK2	634	48	6879	2.0344	1	0.344483	0.322631
KEGG_PATHWAY	hsa03015:mRNA surveillance pathway	14	0.920447	0.0721762	UPF1, SMG1, CSTF2, PPP2R5B, PPP2R5A, MSI1, NXT2, GSPT1, SRRM1, PABPN1, PPP2R1B, PPP2R2B, MAGOH, PABPC1	634	91	6879	1.66926	1	0.348982	0.326845
KEGG_PATHWAY	hsa05030:Cocaine addiction	9	0.591716	0.0766087	GRIA2, GRIN2A, JUN, MAOB, MAOA, GNAI3, GNAS, GNAI1, RELA	634	49	6879	1.99289	1	0.348982	0.326845
KEGG_PATHWAY	hsa05219:Bladder cancer	8	0.52597	0.077791	RB1, CDKN1A, CDK4, ERBB2, BRAF, THBS1, TP53, TYMP	634	41	6879	2.1171	1	0.348982	0.326845
KEGG_PATHWAY	hsa05211:Renal cell carcinoma	11	0.723208	0.0779859	EGLN1, PAK1, JUN, TGFB1, AKT3, BRAF, VHL, PAK2, CRK, CRKL, PIK3R5	634	66	6879	1.80836	1	0.348982	0.326845
KEGG_PATHWAY	hsa05031:Amphetamine addiction	11	0.723208	0.0779859	CAMK2B, GRIA2, GRIN2A, JUN, PPP3R1, MAOB, MAOA, GNAS, CALM2, STX1A, GRIA3	634	66	6879	1.80836	1	0.348982	0.326845
KEGG_PATHWAY	hsa05145:Toxoplasmosis	16	1.05194	0.0781303	LAMA5, TGFB1, HSPA6, STAT3, GNAI3, LAMB1, LAMC1, GNAI1, RELA, MAPK10, AKT3, TAB1, MYD88, HSPA1B, HSPA1A, BIRC3	634	110	6879	1.5782	1	0.348982	0.326845
KEGG_PATHWAY	hsa04725:Cholinergic synapse	16	1.05194	0.0830722	CAMK2B, CHRM1, GNAI3, ITPR1, ITPR2, ADCY1, GNAI1, PIK3R5, PLCB3, PLCB4, GNG5, AKT3, KCNQ5, GNB5, PLCB1, KCNJ3	634	111	6879	1.56399	1	0.364973	0.341822
KEGG_PATHWAY	hsa05202:Transcriptional misregulation in cancer	22	1.44642	0.08619	ATF1, SMAD1, CDKN1A, MEF2C, CEBPB, LDB1, TFE3, FOXO1, AFF1, RELA, IGF1R, RXRB, SPINT1, SIX4, DDIT3, NFKBIZ, BMP2K, REL, UTY, CDK14, TP53, GRIA3	634	167	6879	1.42936	1	0.367723	0.344397
KEGG_PATHWAY	hsa04911:Insulin secretion	13	0.854701	0.0878145	CAMK2B, RAB3A, KCNJ11, ABCC8, ATP1A3, ADCY1, ATP1A1, PLCB3, PLCB4, PCLO, GNAS, PLCB1, STX1A	634	85	6879	1.65944	1	0.367723	0.344397
KEGG_PATHWAY	hsa04727:GABAergic synapse	13	0.854701	0.0878145	NSF, GABRA1, GABARAPL1, SLC32A1, GLS2, GAD1, GNAI3, ADCY1, GABRG2, GNAI1, GNG5, GNB5, GABRD	634	85	6879	1.65944	1	0.367723	0.344397
KEGG_PATHWAY	hsa05166:HTLV-I infection	31	2.03813	0.0908158	ATF1, RB1, CDKN1A, SRF, CREM, ADCY1, ELK1, RELA, PIK3R5, PPP3R1, ZFP36, RRAS, POLD1, AKT3, JAK3, XBP1, JUN, TGFB1, RANBP3, NFYB, IL1R1, WNT7B, WNT9B, NFKB2, CDK4, CANX, VDAC3, VDAC1, SLC25A5, SLC25A4, TP53	634	254	6879	1.32423	1	0.374441	0.350689
KEGG_PATHWAY	hsa03018:RNA degradation	12	0.788955	0.0930944	BTG3, CNOT6, BTG2, PAPD5, XRN2, PARN, PABPC1, ENO2, TOB1, PFKM, PFKP, HSPD1	634	77	6879	1.69093	1	0.37802	0.354041

## Sheet: gene_name
Gene Number	Human Gene Symbol and Link	A.mexicanus Gene Symbol	Ensembl id (release 84)	p-value 10hrs-72hrs post fertilization*	Log2 values of (cavefish expression/surface fish expression) levels*	adjusted p-value 72hr post fertilization	Log2 values of (patients with autism spectrum disorder/ typically developing individuals )**
1	TSPAN6	tspan7	ENSAMXG00000021471	1.23e-05	0.287506	0.000382142	0.26	*: ﻿Stahl BA et al., (2017) J Exp Zool B Mol Dev Evol 328:515–532. doi:10.1002/jez.b.22749
6	LAP3	lap3	ENSAMXG00000021793	0.00011092	0.617735	3.85926e-13	0.259	**: ﻿Parikshak NN et al., (2016) Nature 540:423–427. doi:10.1038/nature20612
7	HECW1	si:ch211-188f17.1	ENSAMXG00000000842	0.126505	-2.31812	1.07024e-12	-0.209
8	CYP26B1	cyp26b1	ENSAMXG00000011533	0.00827161	-0.230319	0.0801896	-0.313
9	ICA1	ica1	ENSAMXG00000024636	0.610989	-1.53101	2.78973e-07	-0.249
10	CFLAR	cflarb	ENSAMXG00000000168	0.461255	1.28669	0.0454097	0.195
11	MTMR7	mtmr7b	ENSAMXG00000008526	0.0481414	-1.29615	2.87871e-07	-0.228
12	CCDC132	vps50	ENSAMXG00000014299	0.0513669	-0.557751	0.000768881	-0.135
13	UPF1	upf1 (1 to many)	ENSAMXG00000009820	0.0266874	0.70926	0.0179208	0.131
14	SLC25A5	slc25a6	ENSAMXG00000002598	9.53e-10	-1.97094	3.08757e-67	-0.138
15	POLR2J	polr2j	ENSAMXG00000007517	1.3e-05	0.0495568	0.733079	0.14
16	PRKAR2B	si:ch211-272n13.7	ENSAMXG00000017681	1.01e-11	-1.18859	4.95674e-15	-0.197
17	GCFC2	gcfc2	ENSAMXG00000012794	0.0283152	-0.199432	0.00303545	-0.107
18	ABCC8	abcc8	ENSAMXG00000016995	0.893763	-1.99679	4.80544e-20	-0.283
19	MAP3K9	map3k9	ENSAMXG00000021475	0.0220136	-0.762952	0.0762608	-0.247
20	ALDH3B1	aldh3b1	ENSAMXG00000018559	2.03e-09	1.17942	1.41271e-22	0.245
21	TTC22	ttc22	ENSAMXG00000010184	2.88e-06	0.613477	6.74504e-09	0.288
22	VPS41	vps41 (1 to many)	ENSAMXG00000002875	1.26e-07	-0.0161683	0.919457	-0.157
	VPS41	vps41 (1 to many)	ENSAMXG00000010695	0.0047875	-0.0876721	0.733368	-0.157
23	ARHGAP44	si:ch211-114m9.1	ENSAMXG00000020790	0.000712144	-1.32559	2.1773e-05	-0.235
24	PAFAH1B1	pafah1b1b	ENSAMXG00000020039	0.462208	-0.204378	0.00627713	-0.178
25	RHBDF1	rhbdf1b	ENSAMXG00000008415	0.03902	0.501727	0.0435425	0.175
	RHBDF1	rhbdf1a	ENSAMXG00000016484	0.0161812	0.474148	0.0120792	0.175
26	CACNA2D2	si:dkey-18h3.3	ENSAMXG00000007470	0.337497	-0.8988	0.0195228	-0.194
	CACNA2D2	cacna2d2b	ENSAMXG00000013697	5.61e-05	-1.74685	7.94722e-18	-0.194
27	NADK	nadka	ENSAMXG00000015238	2.01e-06	0.0550266	0.620447	0.102
28	DLEC1	dlec1	ENSAMXG00000002508	0.0137283	0.852978	0.020365	0.32
29	ADAM22	adam22	ENSAMXG00000016271	0.00037392	-1.0389	1.51232e-06	-0.279
30	MGST1	mgst1.1	ENSAMXG00000011404	0.217932	1.12883	5.48611e-15	0.676
31	MAPK8IP2	mapk8ip2	ENSAMXG00000012940	3.86e-05	-1.15364	1.28958e-08	-0.114
32	VTA1	vta1	ENSAMXG00000010421	0.000197259	-0.0336726	0.771384	-0.124
33	HIVEP2	hivep2 (1 to many)	ENSAMXG00000000714	0.00245466	-0.28314	0.257501	-0.243
34	TCEB3	tceb3	ENSAMXG00000020673	0.0278508	0.23204	0.00614391	0.142
35	ABHD5	abhd5 (1 to many)	ENSAMXG00000000162	0.93827	0.552772	7.01306e-06	0.181
36	PTBP1	ptbp1a	ENSAMXG00000006285	0.0313718	0.866607	1.91055e-05	0.238
	PTBP1	ptbp1b	ENSAMXG00000018871	1.48e-31	0.151111	0.0240924	0.238
37	CEP68	cep68	ENSAMXG00000003594	0.0150621	-0.725544	2.0432e-07	-0.115
38	MAP4K3	map4k3a	ENSAMXG00000011658	0.707845	-0.335994	0.00149398	-0.064
39	MBTPS2	mbtps2	ENSAMXG00000008026	0.00944806	-0.110433	0.455128	-0.242
40	PRICKLE3	prickle3	ENSAMXG00000012948	1.23e-05	0.337844	0.0372306	0.41
41	ELOVL5	elovl5	ENSAMXG00000012674	7.21e-39	0.0907329	0.643657	0.256
42	KDM5D	kdm5c	ENSAMXG00000012757	0.0235617	-0.00925379	0.921891	-0.608
43	EHD3	ehd3	ENSAMXG00000004122	1.23e-06	-0.839459	3.97539e-09	-0.193
44	PSMC4	psmc4	ENSAMXG00000021059	0.00253708	-0.0689502	0.47351	-0.108
45	PGM3	pgm3	ENSAMXG00000000579	0.61551	0.331307	9.43473e-05	0.126
46	NUDCD3	nudcd3	ENSAMXG00000019373	0.00192852	-0.195746	0.0608743	-0.207
47	SYT13	syt13	ENSAMXG00000021175	0.451564	-1.36871	3.66869e-08	-0.26
48	NRXN3	nrxn3a	ENSAMXG00000018634	0.0014267	-2.12874	1.22851e-21	-0.254
49	GABRA1	gabra1	ENSAMXG00000012787	0.0444216	-1.86385	1.99201e-09	-0.396
50	NDUFS1	ndufs1 (1 to many)	ENSAMXG00000008169	0.0215749	-0.787962	0.000302134	-0.177
51	BIRC3	birc2	ENSAMXG00000004822	3.67e-08	0.0344274	0.7059	0.414
52	RRAGD	rragd	ENSAMXG00000020812	0.0226541	0.844666	4.12969e-07	0.12
53	TYMP	tymp	ENSAMXG00000009657	0.773963	1.9915	3.98385e-07	0.531
54	RNASET2	rnaset2	ENSAMXG00000003965	0.0470986	0.753359	0.000179917	0.227
55	BTN3A1		ENSAMXG00000009529	0.0156718	3.233	4.91199e-10	0.207
	BTN3A1		ENSAMXG00000008244	8.16e-06	1.48556	4.23226e-11	0.207
	BTN3A1		ENSAMXG00000004096	0.267261	2.75747	1.14952e-13	0.207
	BTN3A1		ENSAMXG00000003832	6.42e-06	0.461952	0.0105937	0.207
	BTN3A1		ENSAMXG00000015333	0.771939	1.98606	6.7208e-05	0.207
ERRER	ANK1	si:ch211-173b16.3	ENSAMXG00000021179	7.12e-10	-1.65939	1.04656e-49	-0.304
	ANK1	ank1b (1 to many)	ENSAMXG00000008973	0.0119877	-1.19629	0.0138756	-0.304
	ANK1		ENSAMXG00000001971	0.0163957	-1.46578	0.00326737	-0.304
#VALUE!	TFB1M	tfb1m	ENSAMXG00000018311	0.175387	-0.596809	0.0400521	-0.159
#VALUE!	ARHGAP31	arhgap31	ENSAMXG00000019469	4.23e-06	0.11899	0.551127	0.293
#VALUE!	RANBP3	ranbp3b	ENSAMXG00000001354	0.00676047	0.00508552	0.971964	0.054
#VALUE!	ATP6V0A1	atp6v0a1b	ENSAMXG00000004858	7.75e-17	-1.5984	9.54571e-32	-0.135
#VALUE!	APBA2	apba2b	ENSAMXG00000005296	2.03e-11	-1.09331	3.92733e-09	-0.163
#VALUE!	PEX3	pex3	ENSAMXG00000010455	6.26e-05	-0.249437	0.0254866	-0.107
#VALUE!	ADSS	adss	ENSAMXG00000002991	2.61e-06	-0.651581	3.52129e-10	-0.295
#VALUE!	TIMP2	timp2a	ENSAMXG00000012040	2.54e-10	0.423354	8.08989e-08	0.149
#VALUE!	STAU2	stau2	ENSAMXG00000000460	6.36e-23	-0.64275	1.14427e-11	-0.172
#VALUE!	RTN4R	rtn4r	ENSAMXG00000003818	0.906048	-0.999398	0.0267158	-0.263
#VALUE!	PSMA4	psma4	ENSAMXG00000013834	0.0541934	-0.22907	0.00691186	-0.14
	PSMA4		ENSAMXG00000013888	0.0443766	-0.199144	0.0817643	-0.14
#VALUE!	RETSAT	retsat	ENSAMXG00000017893	0.841957	-0.570644	0.000254045	-0.138
#VALUE!	CAPG	capgb	ENSAMXG00000020056	0.276404	1.31289	2.71881e-25	0.456
#VALUE!	HSPA5	hspa5	ENSAMXG00000009012	0.034992	0.160098	0.0125157	0.304
#VALUE!	ARHGAP6		ENSAMXG00000001772	0.00382295	0.704577	0.0238533	0.344
#VALUE!	LETMD1	letmd1 (1 to many)	ENSAMXG00000014294	0.0121587	-1.00587	6.03035e-08	-0.153
#VALUE!	SLC4A8	slc4a8	ENSAMXG00000002165	0.310249	-0.55268	0.0250475	-0.261
#VALUE!	CYBA	cyba	ENSAMXG00000003553	8.14e-09	0.551432	4.76122e-08	0.395
#VALUE!	HEBP2	hebp2	ENSAMXG00000002126	1.07e-07	2.10063	1.218e-133	0.433
#VALUE!	FSTL4	fstl4	ENSAMXG00000001363	0.477717	-1.44825	1.309e-05	-0.243
#VALUE!	OPN3	opn3	ENSAMXG00000020951	0.00682481	-2.01252	6.29998e-08	-0.325
#VALUE!	HHAT	hhat	ENSAMXG00000002509	0.0409551	0.218103	0.502835	0.169
#VALUE!	KIF1B	kif1b	ENSAMXG00000013184	2.06e-12	-0.264028	0.00282693	-0.085
#VALUE!	NOP58	nop58	ENSAMXG00000005022	1.44e-06	0.274648	0.000198953	0.158
#VALUE!	CUL1	cul1b	ENSAMXG00000021535	0.443723	-0.290203	0.00227421	-0.093
#VALUE!	CYFIP2	cyfip2	ENSAMXG00000000247	5.11e-10	-1.04277	1.23433e-29	-0.151
#VALUE!	KMT2C		ENSAMXG00000006557	0.316138	1.28166	0.000203815	0.11
#VALUE!	TRAF3IP2	traf3ip2	ENSAMXG00000014116	1.29e-14	1.00531	3.94285e-15	0.388
#VALUE!	USP13	usp13	ENSAMXG00000011904	8.9e-08	-0.571831	0.000382596	-0.108
#VALUE!	CDK14	cdk14 (1 to many)	ENSAMXG00000024246	3.87e-08	-0.714958	0.0290175	-0.314
#VALUE!	SEC61A1	sec61a1	ENSAMXG00000001920	2.55e-07	0.00367071	0.96511	0.238
#VALUE!	RASGRF1	si:ch211-234p18.3	ENSAMXG00000017015	6.5e-08	-0.0812787	0.759608	-0.313
#VALUE!	CAMK2B	camk2b1 (1 to many)	ENSAMXG00000019375	0.197104	-1.07152	0.000173047	-0.225
	CAMK2B	camk2b1 (1 to many)	ENSAMXG00000012075	0.012572	-0.269393	0.273266	-0.225
#VALUE!	GUCY1B3	gucy1b3	ENSAMXG00000006836	5.67e-11	-1.90642	1.04583e-15	-0.248
#VALUE!	MON2	mon2	ENSAMXG00000000684	0.0134788	-0.268133	0.00317649	-0.094
#VALUE!	POLD1	pold1	ENSAMXG00000000544	0.0392862	0.250051	0.0285273	0.214
#VALUE!	ADCK1	adck1	ENSAMXG00000018674	7.77e-05	-0.0321809	0.912821	-0.234
#VALUE!	TMEM161A	tmem161a	ENSAMXG00000015738	0.0167531	0.0935928	0.406767	0.118
#VALUE!	LPAR2	lpar2a	ENSAMXG00000017570	8.36e-10	0.966496	5.28165e-11	0.242
#VALUE!	SBNO2	sbno2a	ENSAMXG00000018868	0.0276009	0.385062	0.00207929	0.503
	SBNO2	si:ch73-63e15.2	ENSAMXG00000015881	0.602692	1.49568	2.37426e-25	0.503
#VALUE!	HMG20B	hmg20b	ENSAMXG00000017986	1.58e-07	0.129643	0.166535	0.246
#VALUE!	ANKS1A	anks1ab	ENSAMXG00000016705	0.103414	-1.45412	0.000307568	-0.088
#VALUE!	GNAI3	gnai3	ENSAMXG00000014045	0.0160319	0.576087	3.49256e-05	0.2
#VALUE!	KARS	kars	ENSAMXG00000006458	1.45e-05	0.126164	0.12814	0.071
#VALUE!	SNAP91	si:ch211-214j24.9	ENSAMXG00000000645	4.79e-18	-1.08452	5.10896e-23	-0.237
	SNAP91	snap91	ENSAMXG00000008811	1.49e-23	-1.68565	1.38314e-28	-0.237
#VALUE!	GSTO2	gsto2	ENSAMXG00000004761	4.9e-22	1.39132	4.48085e-82	0.182
#VALUE!	PRKCQ	prkcq	ENSAMXG00000005889	0.000110651	-0.425784	0.217221	-0.312
#VALUE!	YBX1	ybx1	ENSAMXG00000014478	0.0156845	0.0173261	0.805467	0.27
#VALUE!	PPP2R5A	ppp2r5a	ENSAMXG00000024532	0.0285391	0.722424	3.44495e-14	0.144
#VALUE!	MPPED2	mpped2a	ENSAMXG00000001248	0.0900329	-0.709638	3.2843e-06	-0.203
	MPPED2	mpped2	ENSAMXG00000012984	3.95e-06	-0.845334	6.55122e-10	-0.203
#VALUE!	CLDN18		ENSAMXG00000006102		0.74225	CLDN18 (1 to many)	0.325
#VALUE!	EML1	eml1	ENSAMXG00000013344	6.83e-10	-0.248626	0.114783	-0.163
#VALUE!	DDX3Y	ddx3b	ENSAMXG00000013396	1.5e-15	-0.119435	0.0766634	-0.446
	DDX3Y	ddx3a	ENSAMXG00000002569	2.16e-06	-0.865799	1.60731e-24	-0.446
#VALUE!	PFKP	pfkpa	ENSAMXG00000018923	4.11e-08	-0.0797952	0.547221	-0.168
	PFKP	pfkpb	ENSAMXG00000011912	0.00168807	-0.199369	0.636886	-0.168
#VALUE!	CACNB1	cacnb1	ENSAMXG00000000581	0.0421047	-0.713737	1.81338e-05	-0.218
#VALUE!	PKM	pkmb	ENSAMXG00000001020	1.21e-13	-1.76777	1.72847e-94	-0.159
	PKM	pkma	ENSAMXG00000005788	0.00627443	-0.178634	0.037612	-0.159
#VALUE!	METTL22	mettl22	ENSAMXG00000002450	3.3e-06	-0.00194143	0.995618	-0.103
#VALUE!	SYT1	syt1a	ENSAMXG00000000351	0.0341062	-0.593271	0.0334333	-0.337
#VALUE!	IDH3G	idh3g (1 to many)	ENSAMXG00000017951	6.58e-15	-0.974257	1.50912e-14	-0.165
#VALUE!	ROGDI	rogdi	ENSAMXG00000010616	2.7e-13	-0.775907	2.54844e-05	-0.176
#VALUE!	ATP2B3	atp2b3b	ENSAMXG00000013300	0.00158822	-1.0591	3.84606e-05	-0.244
	ATP2B3	atp2b3a	ENSAMXG00000014595	1.27e-07	-1.68953	2.66014e-14	-0.244
#VALUE!	ROCK1	rock1 (1 to many)	ENSAMXG00000001609	5.54e-06	0.572328	0.00024716	0.171
#VALUE!	TFE3	tfe3a	ENSAMXG00000016974	0.607495	0.512538	1.77704e-07	0.083
#VALUE!	TBC1D25	tbc1d25	ENSAMXG00000007667	0.865067	-0.359906	0.00467093	-0.154
#VALUE!	GPKOW	gpkow	ENSAMXG00000012682	0.0181704	-0.198909	0.0799793	-0.115
#VALUE!	REEP1	reep1	ENSAMXG00000001780	5.19e-09	-0.620686	0.0274464	-0.222
#VALUE!	PPP2R5B	ppp2r5b	ENSAMXG00000011512	0.000201293	-1.31686	1.022e-17	-0.197
#VALUE!	BCL3	bcl3	ENSAMXG00000001295	0.103574	1.09891	1.56544e-07	0.441
#VALUE!	MAOB	mao	ENSAMXG00000002529	0.114937	0.317527	0.0217612	0.185
#VALUE!	GNB5	gnb5a	ENSAMXG00000016997	2.26e-07	-1.14855	7.65398e-08	-0.2
#VALUE!	RAB27A	rab27a	ENSAMXG00000021170	0.0287626	0.700785	4.50446e-05	0.286
#VALUE!	PFN2	pfn2	ENSAMXG00000001093	0.174395	-0.682026	4.30084e-06	-0.26
#VALUE!	SLC44A1	slc44a1b	ENSAMXG00000016423	5.13e-05	-1.22167	6.04636e-05	-0.264
#VALUE!	DGCR2	dgcr2	ENSAMXG00000020661	0.950993	-0.381414	2.11918e-07	-0.145
#VALUE!	ST6GALNAC1	st6galnac1.1	ENSAMXG00000016405	0.0502371	-2.12129	0.000354227	-0.328
	ST6GALNAC1	st6galnac1.2	ENSAMXG00000017744	0.499827	-0.999979	4.65697e-07	-0.328
#VALUE!	GBA2	gba2	ENSAMXG00000004958	1.37e-09	-0.17569	0.107879	-0.128
#VALUE!	AP3M2	ap3m2	ENSAMXG00000015261	0.00405812	-0.704305	0.000220402	-0.21
	AP3M2	ap3m2	ENSAMXG00000008225	0.539584	-0.500951	0.0481734	-0.21
#VALUE!	PABPC1	pabpc1b	ENSAMXG00000008599	5.43e-06	0.233504	0.00218481	0.125
#VALUE!	EIF2B3	eif2b3	ENSAMXG00000009435	0.544207	-0.590418	1.29114e-08	-0.123
#VALUE!	ATP2B1	atp2b1b	ENSAMXG00000009418	0.0854751	-0.707925	0.00022892	-0.325
#VALUE!	WDR1	wdr1	ENSAMXG00000003806	0.690534	0.164222	0.0359558	0.259
#VALUE!	ATP6AP1	atp6ap1 (1 to many)	ENSAMXG00000004467	0.677336	-1.0569	0.0108061	-0.184
	ATP6AP1	atp6ap1a	ENSAMXG00000009113	0.035162	-0.84015	3.94924e-05	-0.184
#VALUE!	HLTF	hltf	ENSAMXG00000006359	1.28e-10	-2.99435	1.23832e-29	-0.17
#VALUE!	CYBRD1	cybrd1	ENSAMXG00000011383	0.000666342	2.4967	2.2691e-146	0.369
#VALUE!	SLC6A15	slc6a15	ENSAMXG00000020371	6.85e-24	-1.81518	2.53698e-13	-0.24
#VALUE!	RHOBTB1	rhobtb1	ENSAMXG00000012017	1.1e-14	-0.889062	6.41415e-05	-0.279
#VALUE!	TRHDE	trhde (1 to many)	ENSAMXG00000005965	0.000127896	-1.91008	5.85684e-09	-0.251
	TRHDE	si:ch211-149p5.1	ENSAMXG00000005966	0.00570093	-1.3811	3.48825e-06	-0.251
#VALUE!	CRMP1	crmp1	ENSAMXG00000003990	0.0645276	-2.72144	6.55581e-20	-0.2
#VALUE!	DERL2	derl2	ENSAMXG00000007447	0.0126319	0.0235966	0.886819	0.103
#VALUE!	TMEM38A	tmem38a	ENSAMXG00000016883	3.74e-94	-1.18932	8.77489e-54	-0.217
#VALUE!	XRCC1	xrcc1	ENSAMXG00000011605	0.0529109	-1.05049	2.1356e-10	-0.123
#VALUE!	ALPK1	alpk1	ENSAMXG00000010831	0.000387939	1.40136	1.2208e-42	0.39
#VALUE!	CLCN4	clcn4	ENSAMXG00000006615	0.0666175	-1.02911	1.66117e-09	-0.333
#VALUE!	ADAM11	adam11 (1 to many)	ENSAMXG00000017769	0.00108156	-1.88069	7.769e-07	-0.242
#VALUE!	FRY	frya	ENSAMXG00000013294	0.0354001	-0.182984	0.504482	-0.171
#VALUE!	NSF	nsfa (1 to many)	ENSAMXG00000006315	7.45e-11	-1.70501	1.48759e-32	-0.343
	NSF	nsfa (1 to many)	ENSAMXG00000018044	1.36e-14	-1.43885	2.14638e-33	-0.343
#VALUE!	SNCB	sncb	ENSAMXG00000020909	7.38e-09	-1.51272	2.51487e-13	-0.195
#VALUE!	NUAK1	nuak1b	ENSAMXG00000014594	0.0896506	-0.598388	2.68863e-11	-0.364
#VALUE!	IPCEF1		ENSAMXG00000002410	0.0323296	-0.143392	0.375011	-0.375
	IPCEF1	ipcef1	ENSAMXG00000018243	0.00378679	-1.47315	1.82668e-05	-0.375
#VALUE!	SRI	sri	ENSAMXG00000019518	0.0449287	0.195805	0.0217056	0.234
#VALUE!	EIF4G3	eif4g3a	ENSAMXG00000004488	1.57e-08	-0.445428	2.302e-05	-0.131
#VALUE!	CELSR1	celsr1a	ENSAMXG00000005267	2.33e-07	1.14116	1.93935e-30	0.461
#VALUE!	ADD2	add2	ENSAMXG00000003455	0.00194319	-1.40412	4.19195e-11	-0.232
#VALUE!	SLC25A3	slc25a3a	ENSAMXG00000007625	0.521157	-1.33903	0.0264011	-0.151
	SLC25A3	slc25a3b	ENSAMXG00000017659	0.00279839	-0.11095	0.176244	-0.151
#VALUE!	FNDC3B	fndc3ba	ENSAMXG00000006332	0.883495	0.764521	0.00193991	0.363
	FNDC3B	fndc3bb	ENSAMXG00000003573	0.81707	0.729906	1.08663e-15	0.363
#VALUE!	KIFAP3	kifap3b	ENSAMXG00000005640	0.67847	-0.817674	1.65024e-05	-0.23
#VALUE!	PLXNA2	plxna2	ENSAMXG00000001315	0.000262237	-1.54739	1.46988e-10	-0.154
	PLXNA2		ENSAMXG00000008334	0.027953	-1.21463	0.000458412	-0.154
#VALUE!	GPATCH1	gpatch1	ENSAMXG00000020177	0.00015224	-0.000654503	0.997143	-0.11
#VALUE!	NT5C2	nt5c2b	ENSAMXG00000018754	0.229325	0.634484	0.0107639	0.16
#VALUE!	MCAM	mcama	ENSAMXG00000007431	0.00123774	-0.397447	3.7482e-06	-0.428
	MCAM		ENSAMXG00000001384	0.000276165	-0.327383	0.048792	-0.428
#VALUE!	GPC4	gpc4	ENSAMXG00000008467	0.273618	0.404684	0.000476107	0.327
#VALUE!	STXBP2	stxbp2	ENSAMXG00000017594	1.58e-06	0.634001	9.62105e-17	0.438
#VALUE!	ACTL6B	actl6b	ENSAMXG00000006237	0.0209447	-1.17085	0.0642698	-0.249
#VALUE!	TOP2B	top2b	ENSAMXG00000010783	0.85135	-0.48153	7.59978e-10	-0.103
#VALUE!	NFKB2	nfkb2	ENSAMXG00000021294	0.000872693	0.533941	2.59847e-05	0.736
#VALUE!	SLC25A43	slc25a43	ENSAMXG00000000140	1.88e-05	0.868028	2.27885e-07	0.308
#VALUE!	FGFR1	fgfr1a	ENSAMXG00000015547	6.09e-30	0.26834	0.00036659	0.206
#VALUE!	RBFOX1	rbfox1	ENSAMXG00000002431	0.00129935	-2.07271	2.40717e-15	-0.264
#VALUE!	ITM2A	itm2a	ENSAMXG00000013634	0.536016	-0.472091	0.0492625	-0.345
#VALUE!	NRD1	nrd1b	ENSAMXG00000017875	0.00497638	-0.714932	1.68713e-11	-0.097
#VALUE!	VDAC3	vdac3	ENSAMXG00000013051	1.33e-09	-0.92374	1.06271e-37	-0.217
	VDAC3	zgc:56235	ENSAMXG00000020061	0.000118026	-0.33942	0.0608175	-0.217
#VALUE!	DBC1	brinp1	ENSAMXG00000007873	0.428958	-1.52288	2.2799e-06	-0.167
#VALUE!	SLC1A3	slc1a3b	ENSAMXG00000000008	1.01e-55	0.141348	0.140615	0.554
	SLC1A3	slc1a3 (1 to many)	ENSAMXG00000018391	0.0121081	0.783534	2.64356e-10	0.554
#VALUE!	MKNK1	mknk1	ENSAMXG00000018676	4.28e-05	0.646921	9.66436e-13	0.127
#VALUE!	CDC14A	cdc14aa	ENSAMXG00000019263	7.44e-07	1.00448	0.000499492	0.352
	CDC14A	cdc14ab	ENSAMXG00000017972	0.000553982	1.23577	3.31905e-13	0.352
#VALUE!	OPHN1	ophn1	ENSAMXG00000011407	0.288167	1.26366	3.53751e-13	0.17
#VALUE!	KIF22	kif22	ENSAMXG00000004917	0.0177639	-0.0613299	0.552642	-0.158
#VALUE!	LRRC16A	lrrc16a (1 to many)	ENSAMXG00000020474	0.300566	0.559671	1.95297e-09	0.243
#VALUE!	DDX1	ddx1	ENSAMXG00000002100	0.18686	-0.693567	1.61129e-17	-0.195
#VALUE!	EPB41L2	si:ch73-18b11.1	ENSAMXG00000010399	1.88e-05	0.195645	0.0271921	0.118
#VALUE!	SLC4A4	slc4a4b	ENSAMXG00000013324	2.25e-13	0.620451	1.18101e-13	0.382
#VALUE!	MEF2C	mef2cb	ENSAMXG00000014607	3.54e-16	-0.483272	0.00149671	-0.205
#VALUE!	CADPS2	cadps2	ENSAMXG00000000923	5.61e-11	-0.244094	0.389672	-0.431
#VALUE!	ME2	me2	ENSAMXG00000011044	0.878341	1.38082	8.16868e-14	0.092
#VALUE!	C5orf22	zgc:56556	ENSAMXG00000013976	0.000763803	-0.663238	8.81217e-05	-0.139
#VALUE!	EPB41L3	epb41l3 (1 to many)	ENSAMXG00000012202	0.224971	-0.298725	0.0141847	-0.225
	EPB41L3	epb41l3a	ENSAMXG00000021833	1.88e-23	-1.62149	9.69332e-35	-0.225
#VALUE!	DLG3	dlg3	ENSAMXG00000000188	0.0385136	-0.0209853	0.898201	-0.245
#VALUE!	ITGB5	itgb5	ENSAMXG00000010900	0.000421246	0.283112	0.00507292	0.29
#VALUE!	DOPEY1	dopey1	ENSAMXG00000008795	0.000756623	-0.156549	0.246491	-0.148
#VALUE!	ZNF586		ENSAMXG00000017663	0.0535008	0.536867	3.21605e-12	0.139
#VALUE!	SMAP2	smap2	ENSAMXG00000011698	9.35e-06	-0.463451	0.00345099	-0.185
#VALUE!	REST	rest	ENSAMXG00000004022	0.169252	0.638791	0.000245601	0.32
#VALUE!	KIAA1467	fam234b	ENSAMXG00000007953	0.000334873	-0.0118427	0.93069	-0.255
#VALUE!	TXLNA	txlna	ENSAMXG00000011858	1.13e-11	0.328379	0.00162381	0.128
#VALUE!	SCAMP1	scamp1	ENSAMXG00000014274	0.381621	-0.481982	9.02965e-09	-0.166
#VALUE!	PREP	prep	ENSAMXG00000001896	0.0130682	-0.579537	1.70335e-10	-0.247
#VALUE!	WDR47	wdr47b	ENSAMXG00000017531	0.231225	-0.773643	0.000966932	-0.247
#VALUE!	OVGP1		ENSAMXG00000018750	0.0460689	-0.514241	0.00146621	-0.314
402	ABCB1	abcb4	ENSAMXG00000016165	8.85e-20	-0.534026	0.000133275	-0.244
403	CPNE3	cpne3	ENSAMXG00000000109	0.0234278	0.526671	8.42041e-10	0.329
404	ATG16L1	atg16l1	ENSAMXG00000017774	3.23e-09	-0.278003	0.0340842	-0.249
405	POMGNT1	pomgnt1	ENSAMXG00000011229	9.4e-05	-0.0568959	0.640289	-0.118
406	ITPKC	itpkcb	ENSAMXG00000008297	0.000112616	1.05741	1.42572e-31	0.324
407	ERO1LB	ero1b	ENSAMXG00000021371	0.0584456	0.418582	0.00990624	0.163
408	MTMR2	mtmr2	ENSAMXG00000004788	0.0312569	-0.0396063	0.699259	-0.161
409	TRIP6	trip6	ENSAMXG00000012926	0.519418	0.351594	0.0400563	0.277
410	ATXN7L3	atxn7l3	ENSAMXG00000015373	0.0141365	-0.845097	0.0282275	-0.132
	ATXN7L3	si:dkeyp-118b1.2	ENSAMXG00000012107	0.218873	-0.375105	0.00386017	-0.132
411	PGS1	pgs1	ENSAMXG00000015923	0.00149925	0.840908	6.79738e-14	0.085
412	ADD1	add1	ENSAMXG00000015866	0.516679	-0.250285	0.0157205	-0.087
413	TXNDC16	txndc16	ENSAMXG00000019433	0.00170894	-0.214182	0.750858	-0.118
414	GMCL1	gmcl1 (1 to many)	ENSAMXG00000018468	0.000857587	-0.7258	0.00404962	-0.111
415	KLHL42	klhl42	ENSAMXG00000007293	0.0223615	-0.115574	0.578641	-0.155
416	GNAS	gnas	ENSAMXG00000014849	0.145998	-0.316615	0.00200006	-0.12
417	CASS4	cass4	ENSAMXG00000004478	2.1e-05	0.231203	0.362899	0.306
418	RFX2	rfx2	ENSAMXG00000016557	0.357311	0.611941	0.00768143	0.239
419	DOCK3	dock3	ENSAMXG00000004203	0.00898314	-1.40299	9.03382e-05	-0.239
	DOCK3		ENSAMXG00000014867	0.000886631	-0.855678	0.000297522	-0.239
420	C3orf18	si:ch211-161c3.5	ENSAMXG00000007915	0.0224066	-2.18222	9.43359e-05	-0.245
421	XRN2	xrn2	ENSAMXG00000018301	0.0171286	0.112675	0.263617	0.077
422	TESC	tescb	ENSAMXG00000007002	0.000328365	-0.172065	0.696108	-0.219
423	SLC24A6	slc8b1	ENSAMXG00000021576	0.160109	0.339676	0.00205826	0.261
424	KDM2B	kdm2ba	ENSAMXG00000005838	0.505876	-0.416344	0.000746264	-0.084
	KDM2B	kdm2bb	ENSAMXG00000020635	4.68e-08	-0.298237	0.110992	-0.084
425	RPLP0	rplp0 (1 to many)	ENSAMXG00000015827	0.0325286	0.249806	0.00125158	0.182
	RPLP0	rplp0 (1 to many)	ENSAMXG00000019118	0.0409551	0.236884	0.00258133	0.182
426	PXN	pxn	ENSAMXG00000011909	2.79e-05	0.708579	1.22395e-10	0.407
427	RPH3A	rph3a (1 to many)	ENSAMXG00000019856	0.00457051	-0.507057	0.389323	-0.358
	RPH3A	rph3ab	ENSAMXG00000001058	4.13e-12	-1.44391	9.60613e-17	-0.358
428	NOS1	nos1	ENSAMXG00000001142	0.335822	-1.31868	0.0440896	-0.176
429	MLF2	mlf2	ENSAMXG00000010550	0.00381339	-0.275104	0.000648441	-0.193
430	NECAP1	necap1 (1 to many)	ENSAMXG00000015798	2.31e-06	-0.485409	0.0306582	-0.186
	NECAP1	necap1	ENSAMXG00000009553	1.23e-12	-1.7459	6.67206e-35	-0.186
431	LTBP4	ltbp4	ENSAMXG00000020799	0.000483922	0.451242	0.0163626	0.289
432	PCBP4	pcbp4	ENSAMXG00000004135	2.84e-08	-1.39523	7.71363e-20	-0.211
433	LYZ	lyz (1 to many)	ENSAMXG00000011391	6.8e-06	1.27751	0.00107325	0.533
	LYZ	lyz (1 to many)	ENSAMXG00000011408	0.704958	1.68119	0.00909714	0.533
434	USP48	usp48	ENSAMXG00000006693	0.423779	-0.50961	3.28741e-06	-0.097
435	EFNB1	efnb1 (1 to many)	ENSAMXG00000013251	0.712298	0.642489	0.0190383	0.399
436	AARS	aars	ENSAMXG00000003368	3.75e-08	-0.212162	0.00393183	-0.142
437	EXOC1	exoc1	ENSAMXG00000005542	8.32e-08	-0.050053	0.660039	-0.094
438	LAMB1	lamb1b	ENSAMXG00000005792	0.0378163	-0.640546	0.00501298	-0.268
439	ABCC6	abcc6b.2	ENSAMXG00000003085	0.413724	0.566683	0.00164178	0.31
440		zak	ENSAMXG00000015301	0.212893	0.983049	2.72321e-12	0.389
441	TF	tfa	ENSAMXG00000019348	1.27e-12	-1.60512	1.52904e-95	-0.685
442	CD200	zgc:172122	ENSAMXG00000024492	0.00771881	-1.54131	3.3458e-20	-0.204
	CD200	zgc:113337	ENSAMXG00000008901	0.519633	-2.04632	3.62602e-07	-0.204
443	SLC7A8	slc7a8 (1 to many)	ENSAMXG00000021143	1.87e-06	-0.27332	0.117499	-0.175
444	TYRO3	tyro3	ENSAMXG00000000312	7.68e-06	-0.462801	0.00569061	-0.142
445	SNAP23	snap23.1	ENSAMXG00000011760	3.7e-05	0.555023	2.51057e-14	0.39
446	EZR	ezra	ENSAMXG00000002455	0.000695804	1.06787	7.99659e-72	0.419
447	UNC13D	unc13d (1 to many)	ENSAMXG00000001643	0.712298	1.62046	0.00366678	0.337
448	CRTAC1	crtac1b	ENSAMXG00000002275	9.34e-06	-0.438973	0.200823	-0.412
449	CREM		ENSAMXG00000000111	0.962166	1.128	0.0069808	0.227
450	SH3GLB1	sh3glb1a	ENSAMXG00000015714	9.99e-06	0.0337276	0.787325	0.211
451	PCSK5	pcsk5b	ENSAMXG00000001238	9.29e-05	0.365017	1.23276e-05	0.304
452	STX1B	stx1b	ENSAMXG00000001140	2.52e-36	-1.42693	9.77125e-44	-0.213
453	HSD3B7	hsd3b7	ENSAMXG00000009436	0.00487505	0.600232	5.53762e-06	0.327
454	CIRBP	cirbpa	ENSAMXG00000002894	1.3e-11	-0.150998	0.0440962	-0.294
	CIRBP	cirbpb	ENSAMXG00000015612	5.25e-05	-0.289911	0.000491134	-0.294
455	PCDH11Y	pcdh11	ENSAMXG00000011146	0.0537549	-2.02451	1.90398e-09	-0.406
456	GADD45B	gadd45ba	ENSAMXG00000018949	0.592535	0.494246	0.00355033	0.705
457	MKNK2	mknk2b	ENSAMXG00000016471	1.39e-05	0.703665	1.10648e-12	0.384
458	KLHL22	klhl22	ENSAMXG00000017340	0.0830608	-0.468729	0.00475296	-0.154
459	CRKL	crkl	ENSAMXG00000001016	6.46e-06	0.303645	0.00332946	0.075
460	MMP11	mmp11b	ENSAMXG00000016193	1.27e-08	0.478387	0.00158053	0.372
461	TBC1D10A	tbc1d10aa	ENSAMXG00000015537	0.029848	0.0750288	0.57197	0.163
462	RNF215	rnf215	ENSAMXG00000016314	0.0213136	-0.0278955	0.895968	-0.148
463	SLC25A1	slc25a1 (1 to many)	ENSAMXG00000020071	0.0318814	0.805123	0.000159844	0.239
	SLC25A1	si:dkey-178e17.1	ENSAMXG00000015817	0.000218792	0.0235372	0.950066	0.239
464	DEPDC5	depdc5	ENSAMXG00000017289	7.35e-07	-0.193254	0.212438	-0.171
465	KDELR3	kdelr3	ENSAMXG00000012768	0.216777	0.224121	0.0071636	0.23
466	XBP1	xbp1	ENSAMXG00000004136	0.0150457	0.149568	0.11521	0.24
467	PACSIN2	pacsin2	ENSAMXG00000017165	0.0179879	0.403215	1.2754e-05	0.123
468	HMOX1	hmox1a	ENSAMXG00000020910	0.358434	1.83279	2.05333e-24	0.988
469	THOC5	thoc5	ENSAMXG00000014235	0.00223847	-0.101829	0.339028	-0.079
470	TAB1	tab1	ENSAMXG00000017426	0.029469	-0.410594	0.110526	-0.159
471	ASCC2	ascc2	ENSAMXG00000016326	0.0100662	0.676741	1.43578e-06	0.124
472	MTMR3	mtmr3	ENSAMXG00000006103	0.508202	0.356198	0.0030794	0.091
473	MYH9	myh9b	ENSAMXG00000015296	0.63109	0.617778	1.79826e-17	0.204
474	PVALB	pvalb7	ENSAMXG00000004587	6.27e-05	-2.94258	5.2825e-20	-0.922
	PVALB	pvalb6	ENSAMXG00000005297	0.08222	-2.0165	0.000192719	-0.922
475	SLC25A17	slc25a17	ENSAMXG00000006516	2.95e-06	-0.262326	0.213571	-0.159
476	RANGAP1	rangap1a	ENSAMXG00000015355	0.00241836	-0.171027	0.063407	-0.142
477	PSMC6	psmc6	ENSAMXG00000009353	0.000802102	-0.134475	0.0843509	-0.09
478	ATP6V1D	atp6v1d	ENSAMXG00000024523	0.406187	-0.437151	1.21071e-06	-0.156
479	SAMD15	samd15	ENSAMXG00000020469	0.809065	0.870456	0.0179298	0.192
480	SIX4	six4b	ENSAMXG00000019352	8.24e-09	0.038896	0.816466	0.389
481	SLC10A1	slc10a1 (1 to many)	ENSAMXG00000012623	2.5e-08	0.367246	0.0205739	0.431
482	PSMB5	psmb5	ENSAMXG00000021173	1.8e-05	-0.115401	0.230673	-0.193
483	APEX1	apex1	ENSAMXG00000019636	1.18e-09	-0.0216694	0.803939	-0.108
484	PABPN1	pabpn1	ENSAMXG00000000452	0.802906	-0.351101	2.40965e-06	-0.11
485	ARHGAP5	arhgap5	ENSAMXG00000011695	0.0390556	0.283047	0.00797671	0.242
486	IFT52	ift52	ENSAMXG00000003094	2.42e-05	-0.439596	0.00964256	-0.148
487	NDRG3	ndrg3a	ENSAMXG00000024724	1.32e-22	-0.341723	0.0013728	-0.36
	NDRG3	ndrg3b	ENSAMXG00000002193	0.179383	-0.206195	0.0252642	-0.36
488	TPD52L2	tpd52l2a	ENSAMXG00000007566	0.316634	0.296529	0.00054785	0.13
	TPD52L2	tpd52l2b	ENSAMXG00000019283	0.00134161	0.0641011	0.486905	0.13
489	SLMO2	prelid3b	ENSAMXG00000013103	0.000123858	1.73719	2.64346e-86	0.151
490	SLC17A9	slc17a9a	ENSAMXG00000007543	1.26e-14	1.13399	2.21504e-39	0.443
	SLC17A9	slc17a9b	ENSAMXG00000019083	4.96e-05	0.638842	2.36656e-14	0.443
491	FERMT1	fermt1	ENSAMXG00000017103	4.67e-08	0.923585	7.31262e-31	0.277
492	PLCB4	plcb4 (1 to many)	ENSAMXG00000006086	0.0744967	-0.783271	1.83874e-06	-0.189
493	PAK7	pak7	ENSAMXG00000006118	2.95e-12	-0.75141	0.000699383	-0.278
494	MANBAL	manbal	ENSAMXG00000000737	0.0495993	-0.43481	2.3259e-05	-0.116
495	MAPRE1	mapre1b	ENSAMXG00000017005	4.49e-10	0.358874	0.00639384	0.124
	MAPRE1	mapre1a	ENSAMXG00000007609	8.29e-05	0.556229	0.00501298	0.124
496	SLC32A1	slc32a1	ENSAMXG00000013108	9.65e-18	-1.69635	5.53247e-44	-0.282
497	AHCY	ahcy	ENSAMXG00000008237	0.412016	-0.229246	0.000188449	-0.116
498	SYNDIG1	syndig1	ENSAMXG00000015456	0.895221	-1.42612	0.000120543	-0.211
499	PIGU	pigu	ENSAMXG00000009757	0.0199409	-0.0703374	0.625989	-0.117
500	APMAP	apmap	ENSAMXG00000015401	2.17e-10	-0.946352	2.90817e-15	-0.152
501	CSTF2	cstf2	ENSAMXG00000021477	7.02e-06	-0.0435602	0.703071	-0.102
502	NXT2	nxt2	ENSAMXG00000005626	0.000411894	0.39344	0.0353366	0.361
503	ABCD1	abcd1	ENSAMXG00000016902	2.78e-13	0.320502	0.000807335	0.23
504	SYP	sypb	ENSAMXG00000012928	0.807992	-0.94183	3.59648e-21	-0.373
	SYP	sypa	ENSAMXG00000007498	2.18e-31	-1.34812	7.33687e-68	-0.373
505	ELF4	ef1	ENSAMXG00000021517	1.3e-06	1.20328	1.00261e-27	0.392
506	PGK1	pgk1	ENSAMXG00000007127	0.00077699	-1.09768	1.13881e-51	-0.156
507	CD99L2	cd99l2	ENSAMXG00000011711	1.47e-05	-0.644919	6.25394e-07	-0.215
508	PORCN	porcn	ENSAMXG00000000091	0.0357649	-2.01294	8.93292e-10	-0.198
509	RBM3	cirbpa	ENSAMXG00000002894	1.3e-11	-0.150998	0.0440962	-0.336
	RBM3	cirbpb	ENSAMXG00000015612	5.25e-05	-0.289911	0.000491134	-0.336
510	PBDC1	pbdc1	ENSAMXG00000020466	0.00354062	0.229223	0.19232	0.133
511	NALCN	nalcn	ENSAMXG00000002279	4.28e-09	-0.642597	0.000112278	-0.163
512	FGF14	fgf14	ENSAMXG00000015700	0.15968	-0.965633	9.28023e-05	-0.255
513	FNDC3A	fndc3a	ENSAMXG00000009916	0.00374007	0.291352	0.000874634	0.155
514	ARHGEF7	arhgef7b (1 to many)	ENSAMXG00000018379	0.106979	-0.246079	0.0111147	-0.144
	ARHGEF7	arhgef7a	ENSAMXG00000005405	5.55e-05	-0.74459	5.47605e-10	-0.144
515	KATNAL1	katnal1	ENSAMXG00000003165	0.73324	-1.13088	3.86649e-33	-0.092
516	NUP93	nup93	ENSAMXG00000003669	0.0387349	-0.0253921	0.803952	-0.146
517	PLLP	pllp	ENSAMXG00000003338	0.636391	-0.762009	0.0112242	-0.61
518	PSMD7	psmd7	ENSAMXG00000006352	6.03e-05	-0.100414	0.171117	-0.186
519	METRN	metrn	ENSAMXG00000004390	1.29e-22	0.677657	2.01731e-14	0.196
520	PIEZO1	piezo1	ENSAMXG00000010945	0.000339759	0.302113	0.0315286	0.229
521	GSPT1	gspt1l	ENSAMXG00000002781	2.63e-07	0.561463	4.94476e-14	0.073
522	AAGAB	aagab	ENSAMXG00000002871	0.0151945	-0.38574	0.000171306	-0.179
523	CORO2B	coro2ba	ENSAMXG00000006120	5.41e-08	-1.46716	6.29792e-12	-0.184
524	HERC1		ENSAMXG00000014386	0.0224044	-0.568334	0.00616362	-0.188
525	RAB11A	rab11a	ENSAMXG00000003155	0.0184882	-0.671108	2.50066e-09	-0.156
526	CTSH	ctsh	ENSAMXG00000016989	0.000280627	1.82038	1.89073e-25	0.346
527	EHD4	ehd4	ENSAMXG00000008348	1.99e-11	0.0621792	0.78102	0.376
528	EIF3J	eif3jb	ENSAMXG00000019299	2.96e-17	0.27844	0.00200693	0.081
529	VPS18	vps18	ENSAMXG00000017253	0.00262419	-0.218623	0.0550749	-0.127
530	RIPK2	ripk2	ENSAMXG00000019153	0.00242773	0.865529	3.66702e-07	0.207
531	ZC2HC1A	zc2hc1a	ENSAMXG00000007716	5.82e-05	-0.756938	1.12741e-08	-0.133
532	STMN2	stmn2b	ENSAMXG00000016467	1.13e-37	-1.75902	1.75793e-90	-0.339
	STMN2	stmn2 (1 to many)	ENSAMXG00000011140	7.39e-18	-1.60552	1.75333e-42	-0.339
533	ARMC1	armc1 (1 to many)	ENSAMXG00000019582	0.00102791	-1.40434	8.79033e-07	-0.106
534	INTS10	ints10	ENSAMXG00000003964	0.0101662	-0.150602	0.24591	-0.091
535	R3HCC1	r3hcc1	ENSAMXG00000020503	4.38e-07	-0.109735	0.667895	-0.085
536	TUSC3	tusc3	ENSAMXG00000009005	2.31e-08	-0.809677	2.93214e-13	-0.245
537	MCM4	mcm4	ENSAMXG00000004298	3.99e-06	-0.0275799	0.80369	-0.167
538	BNIP3L	bnip3lb	ENSAMXG00000000293	0.273579	-0.264366	0.0441042	-0.154
539	TUBB4A	tubb4b	ENSAMXG00000005793	7.33e-11	-0.009495	0.915367	-0.27
	TUBB4A	tubb2b	ENSAMXG00000005460	2.91e-06	-0.147305	0.0645799	-0.27
540	FCGRT	fcgrt (1 to many)	ENSAMXG00000003509	0.0407753	3.06799	2.81196e-27	0.303
	FCGRT	fcgrt (1 to many)	ENSAMXG00000012522	0.00512529	0.57316	0.431371	0.303
	FCGRT	fcgrt (1 to many)	ENSAMXG00000004456	0.124625	3.18974	4.93201e-10	0.303
	FCGRT	fcgrt (1 to many)	ENSAMXG00000003539	0.823748	2.14118	0.000104425	0.303
	FCGRT	fcgrt (1 to many)	ENSAMXG00000012141	0.00861831	0.426892	0.562843	0.303
	FCGRT	fcgrt (1 to many)	ENSAMXG00000003518	0.262512	2.77762	2.21604e-13	0.303
	FCGRT	fcgrt (1 to many)	ENSAMXG00000009348	0.0194291	1.27523	0.0516159	0.303
	FCGRT	fcgrt (1 to many)	ENSAMXG00000012137	0.320441	1.71705	0.000198593	0.303
ERRER	PPP1R13L	ppp1r13l	ENSAMXG00000004656	0.0684584	0.961938	6.3737e-16	0.307
#VALUE!	AES	chico	ENSAMXG00000012071	0.0033307	-0.453092	0.000598157	-0.097
#VALUE!	GPI	gpib	ENSAMXG00000021015	4.02e-10	-0.22638	0.145307	-0.156
#VALUE!	SHD	shdb	ENSAMXG00000017856	0.200801	-0.666833	3.11758e-05	-0.509
#VALUE!	FSD1	fsd1	ENSAMXG00000009416	0.100088	-0.508621	2.08968e-05	-0.231
#VALUE!	SLC1A5	slc1a5	ENSAMXG00000017445	0.834291	1.34249	2.2282e-39	0.655
#VALUE!	PRKD2	prkd2	ENSAMXG00000007882	0.0234832	0.19465	0.161104	0.31
#VALUE!	APLP1	aplp1	ENSAMXG00000010857	1.43e-05	-1.05659	3.63905e-08	-0.204
#VALUE!	TGFB1	tgfb1a	ENSAMXG00000009747	0.230262	0.496762	2.16202e-05	0.398
#VALUE!	NAPA	napaa	ENSAMXG00000013688	0.0374414	-0.129321	0.455141	-0.139
#VALUE!	ATP1A3	atp1a3a	ENSAMXG00000014290	3.75e-22	-1.10077	3.88748e-40	-0.269
#VALUE!	CYTH2	si:dkey-283b15.4	ENSAMXG00000012418	0.0754064	-0.573002	1.4392e-08	-0.111
#VALUE!	JAK3		ENSAMXG00000014455	0.905907	5.12799	1.01033e-34	0.339
#VALUE!	RAB3A	rab3aa	ENSAMXG00000006349	0.0473715	-1.49685	5.16225e-17	-0.331
	RAB3A	rab3ab	ENSAMXG00000016945	0.000681792	-0.783709	1.1428e-05	-0.331
#VALUE!	PBX4	pbx4	ENSAMXG00000017567	0.632646	1.35204	1.77853e-30	0.243
#VALUE!	CADM4	cadm4	ENSAMXG00000001698	1.08e-07	-0.68664	4.23765e-07	-0.156
#VALUE!	RUNDC3B	rundc3b	ENSAMXG00000016218	0.893588	-1.00176	0.011855	-0.173
#VALUE!	DNAJC2	dnajc2	ENSAMXG00000007216	9.88e-09	0.134993	0.141573	0.107
#VALUE!	NAMPT	nampt	ENSAMXG00000004195	0.000764792	0.33396	0.313125	0.39
	NAMPT	si:dkey-145c18.2	ENSAMXG00000004188	0.000601737	0.269431	0.203991	0.39
#VALUE!	PON2	pon1	ENSAMXG00000016119	0.00279417	0.516707	1.34381e-08	0.337
#VALUE!	CAV2	cav2	ENSAMXG00000011620	0.365778	0.507024	0.00031101	0.212
#VALUE!	STX1A	stx1a	ENSAMXG00000014674	3.53e-05	-1.26667	0.00019319	-0.269
#VALUE!	GARS	gars	ENSAMXG00000014895	0.449326	-0.18188	0.0226609	-0.166
#VALUE!	EPHB6		ENSAMXG00000019501	0.000117974	-2.18946	1.73624e-07	-0.196
#VALUE!	PTPRZ1	ptprz1a	ENSAMXG00000000934	0.00744151	0.0653919	0.542141	0.328
#VALUE!	EZH2	ezh2	ENSAMXG00000021485	4.75e-06	0.0252113	0.821047	0.273
#VALUE!	AEBP1	aebp1	ENSAMXG00000019351	6.19e-10	0.514042	7.65432e-07	0.526
#VALUE!	PRUNE2	prune2	ENSAMXG00000006631	0.00500736	-0.757852	1.2272e-10	-0.196
#VALUE!	DNM1		ENSAMXG00000003795	3.38e-07	-1.21471	1.59942e-06	-0.284
#VALUE!	KANK1	kank1	ENSAMXG00000012523	0.78278	0.374594	4.2151e-06	0.169
#VALUE!	ELAVL2	elavl2	ENSAMXG00000010902	0.0353023	-0.135064	0.369304	-0.208
#VALUE!	SH3GL2	sh3gl2	ENSAMXG00000013995	0.000385734	-1.36709	7.83075e-11	-0.326
#VALUE!	ERLIN1	erlin1	ENSAMXG00000003647	3.14e-07	0.58884	2.73226e-12	0.142
#VALUE!	SPOCK2	spock2	ENSAMXG00000012435	3.88e-09	-1.38039	7.37526e-28	-0.13
	SPOCK2	spock2 (1 to many)	ENSAMXG00000011715	0.993956	-0.705156	0.000968885	-0.13
#VALUE!	BMPR1A	bmpr1aa	ENSAMXG00000021251	0.00257411	0.17252	0.0891865	0.165
#VALUE!	BCCIP	bccip	ENSAMXG00000007794	0.0256689	0.336745	0.000218408	0.32
#VALUE!	MAP3K8	map3k8	ENSAMXG00000012622	0.0347307	1.28033	3.00131e-10	0.308
#VALUE!	PSMD3	psmd3	ENSAMXG00000008065	0.0262827	-0.242715	0.000536541	-0.103
#VALUE!	TRIM37	trim37	ENSAMXG00000008847	0.865067	-0.574178	0.000213158	-0.363
#VALUE!	RNF167	znrf4	ENSAMXG00000006547	0.24971	-0.636025	1.19742e-10	-0.108
#VALUE!	BLMH	blmh	ENSAMXG00000010344	0.015982	-0.211244	0.00758007	-0.089
#VALUE!	CNTNAP1	cntnap1	ENSAMXG00000012641	0.138301	-1.51651	0.00688793	-0.296
#VALUE!	COL1A1	col1a1a	ENSAMXG00000015724	0.784272	0.472945	2.52273e-13	0.927
	COL1A1	col1a1b	ENSAMXG00000002892	0.000492709	0.291877	5.73804e-06	0.927
#VALUE!	HLF	hlfb	ENSAMXG00000017639	0.00366322	-0.180116	0.38045	-0.25
#VALUE!	WSB1	wsb1	ENSAMXG00000010415	0.342375	-0.437822	6.1585e-09	-0.167
#VALUE!	RAB34	rab34a	ENSAMXG00000004005	8.96e-10	0.749779	3.2853e-09	0.306
#VALUE!	DCUN1D4	dcun1d4	ENSAMXG00000002575	0.0647886	-0.540038	0.00361294	-0.119
#VALUE!	MAPK10	mapk10	ENSAMXG00000011504	9.43e-05	-1.45629	3.88747e-10	-0.227
#VALUE!	RPL34	rpl34	ENSAMXG00000011320	0.0634841	0.292807	0.000351441	0.087
#VALUE!	SOD3	sod3b	ENSAMXG00000025411	1.14e-09	5.80216	1.8822e-109	0.338
#VALUE!	TRIM2	trim2b	ENSAMXG00000018075	0.00887191	-1.55609	8.58416e-10	-0.172
#VALUE!	FBXW7	fbxw7	ENSAMXG00000021661	1.11e-06	-0.604804	6.07533e-10	-0.322
#VALUE!	MFSD10	mfsd10	ENSAMXG00000014462	0.843349	0.723285	1.41913e-07	0.132
#VALUE!	GLRB	glrbb	ENSAMXG00000015663	4.85e-08	-1.23653	2.04515e-07	-0.313
#VALUE!	UFSP2	ufsp2	ENSAMXG00000000794	3.56e-06	-0.42418	0.00043809	-0.111
#VALUE!	UGDH	ugdh	ENSAMXG00000021654	0.655987	0.326489	0.00636449	0.303
#VALUE!	CTSC	ctsc	ENSAMXG00000003931	0.115803	0.233444	0.017659	0.564
#VALUE!	DTX4	dtx4	ENSAMXG00000003447	0.0364462	-0.439065	7.346e-10	-0.135
	DTX4	dtx4 (1 to many)	ENSAMXG00000011382	0.0134042	-0.994752	2.57922e-27	-0.135
#VALUE!	EHD1	ehd1b	ENSAMXG00000013185	2.36e-05	0.0115753	0.97531	0.156
#VALUE!	CPT1A	cpt1ab	ENSAMXG00000016822	0.00129473	0.361635	3.21929e-06	0.195
#VALUE!	PRPF19	prp19	ENSAMXG00000011547	1.95e-28	-0.0644433	0.531215	-0.21
#VALUE!	TRIM3	trim3a	ENSAMXG00000012536	0.685786	-0.773449	0.000126835	-0.182
	TRIM3	trim3b (1 to many)	ENSAMXG00000008421	0.53946	-0.522625	0.033496	-0.182
#VALUE!	ANAPC15	anapc15	ENSAMXG00000011578	4.27e-05	-0.076327	0.586845	-0.16
#VALUE!	HIPK3	hipk3a	ENSAMXG00000013024	0.010215	1.20536	5.7154e-24	0.087
#VALUE!	KIAA1549L	kiaa1549lb	ENSAMXG00000003098	0.291905	-1.60199	0.00836865	-0.199
	KIAA1549L	kiaa1549la	ENSAMXG00000013026	2.13e-10	-1.79435	1.14523e-05	-0.199
#VALUE!	MDK	mdka	ENSAMXG00000021568	0.00672372	0.212372	0.000880598	0.43
#VALUE!	NUP98	nup98	ENSAMXG00000019286	0.124633	1.03806	7.82205e-44	0.144
#VALUE!	TCIRG1	tcirg1a	ENSAMXG00000009873	0.00558231	0.118429	0.453907	0.557
	TCIRG1	tcirg1b	ENSAMXG00000011532	0.0724722	0.422537	0.000321937	0.557
#VALUE!	CAMKK2	si:ch73-62l21.1 (1 to many)	ENSAMXG00000010449	0.27775	-0.839186	1.46191e-10	-0.289
	CAMKK2	si:ch73-62l21.1 (1 to many)	ENSAMXG00000011387	0.75438	-0.693566	0.0181454	-0.289
	CAMKK2	si:ch73-62l21.1 (1 to many)	ENSAMXG00000011361	0.754273	-0.693566	0.0181454	-0.289
#VALUE!	PTGES3	ptges3a	ENSAMXG00000004536	1.1e-09	0.171016	0.0190368	0.156
#VALUE!	MANSC1	mansc1	ENSAMXG00000000657	9.03e-05	-1.54934	2.06778e-24	-0.258
#VALUE!	RERGL	rergla	ENSAMXG00000011453	0.000882977	-0.976587	1.24889e-06	-0.387
#VALUE!	TBC1D30	tbc1d30	ENSAMXG00000021183	0.754527	-0.881784	1.95694e-07	-0.211
#VALUE!	USP5	usp5	ENSAMXG00000018983	0.0104879	-0.0173592	0.867465	-0.194
#VALUE!	TPI1	tpi1b	ENSAMXG00000019366	8.75e-10	-0.826625	1.11352e-29	-0.207
#VALUE!	ENO2	eno2	ENSAMXG00000019987	0.0829893	-1.56968	4.39617e-13	-0.416
#VALUE!	PTPN6	ptpn6	ENSAMXG00000010631	0.30596	0.624972	2.06478e-07	0.493
#VALUE!	SUDS3	suds3	ENSAMXG00000013637	0.672597	-0.691903	4.09663e-06	-0.084
#VALUE!	CMAS	cmasa	ENSAMXG00000013190	1.23e-06	-0.0475652	0.790213	-0.283
	CMAS	cmas (1 to many)	ENSAMXG00000015196	8.21e-06	-1.22828	0.0240857	-0.283
#VALUE!	C2CD5	c2cd5	ENSAMXG00000003912	5.33e-15	-0.0263397	0.815862	-0.203
#VALUE!	BTN3A3		ENSAMXG00000009529	0.0156718	3.233	4.91199e-10	0.209
	BTN3A3		ENSAMXG00000008244	8.16e-06	1.48556	4.23226e-11	0.209
	BTN3A3		ENSAMXG00000004096	0.267261	2.75747	1.14952e-13	0.209
	BTN3A3		ENSAMXG00000003832	6.42e-06	0.461952	0.0105937	0.209
	BTN3A3		ENSAMXG00000015333	0.771939	1.98606	6.7208e-05	0.209
917	TDP2	tdp2b	ENSAMXG00000011775	0.017602	-0.57955	0.00202054	-0.093
918	SERINC1	serinc1	ENSAMXG00000017967	0.00424981	-0.341557	0.000486042	-0.118
919	NCOA7	ncoa7	ENSAMXG00000012761	0.0289393	-0.333956	0.00199864	-0.185
920	SASH1	sash1a	ENSAMXG00000014324	5.52e-09	0.257968	0.01315	0.205
921	UST	ust	ENSAMXG00000014279	1.34e-09	-0.00584041	0.979604	-0.215
922	STK38	stk38l	ENSAMXG00000000197	0.0279946	1.00498	0.000177131	0.134
923	FBXO9	fbxo9	ENSAMXG00000012644	0.00523063	-0.353376	0.000107821	-0.269
924	CAP2	cap2	ENSAMXG00000021071	1.43e-06	-0.413354	0.000900381	-0.343
925	ACOT13	acot13	ENSAMXG00000011102	0.140387	1.49986	1.13138e-22	0.087
926	C6orf62	zgc:111986	ENSAMXG00000011107	6.36e-06	0.0651707	0.589092	0.089
927	GMNN	gmnn	ENSAMXG00000011115	0.000823242	0.335252	0.0153574	0.269
928	EYA4	eya4	ENSAMXG00000004355	1.74e-09	-0.333548	0.0347627	-0.193
929	SLC16A10	slc16a10	ENSAMXG00000014059	0.119785	0.861619	0.000136471	0.252
930	SLC39A7	slc39a7	ENSAMXG00000007959	0.027032	-0.294027	0.00125786	-0.088
931	SRF	srfa	ENSAMXG00000001100	0.0483548	0.148008	0.35395	0.114
932	SLC29A1	slc29a1a	ENSAMXG00000003715	6.63e-07	-0.224324	0.0108234	-0.227
933	ENPP5		ENSAMXG00000019222	0.11768	-0.939683	0.0095424	-0.204
934	GHR	ghra	ENSAMXG00000005896	0.918809	0.559036	0.000525736	0.352
935	BRD8	si:ch211-59d17.3	ENSAMXG00000005696	0.1131	-1.07332	0.00234596	-0.083
936	NNT	nnt	ENSAMXG00000016857	0.124001	-0.577551	3.92072e-10	-0.14
937	FAF2	faf2	ENSAMXG00000003126	6.06e-08	0.122077	0.325925	0.062
938	CLK4	clk4a	ENSAMXG00000002614	0.0085012	-0.412573	7.72927e-07	-0.115
939	PCDHB15	pcdh1g9	ENSAMXG00000018600	0.0051509	-0.892177	0.0150873	-0.119
	PCDHB15		ENSAMXG00000015983	0.108077	-1.49622	0.00139271	-0.119
	PCDHB15	pcdh2g28	ENSAMXG00000016023	4.11e-14	-1.29981	2.25074e-10	-0.119
	PCDHB15		ENSAMXG00000026128	0.000206399	-1.24614	0.000529973	-0.119
	PCDHB15		ENSAMXG00000015994	1.87e-09	-1.09537	1.65532e-06	-0.119
ERRER	CNOT6	cnot6b	ENSAMXG00000014854	2.02e-08	0.314583	0.0250148	0.122
#VALUE!	GABRG2	gabrg2	ENSAMXG00000012802	0.106729	-1.2512	0.00334148	-0.24
#VALUE!	CCNG1	ccng1	ENSAMXG00000018968	0.0170925	1.59898	5.9713e-152	0.195
#VALUE!	CDH6	cdh6	ENSAMXG00000013964	0.00268588	-0.930505	1.42565e-26	-0.149
	CDH6	cdh10a	ENSAMXG00000009104	0.0680718	-2.69761	2.41541e-11	-0.149
	CDH6		ENSAMXG00000011737	0.0207892	-1.68775	5.35235e-15	-0.149
#VALUE!	ARRDC3	arrdc3a	ENSAMXG00000014525	0.124207	0.925565	6.93883e-43	0.504
	ARRDC3	arrdc3b	ENSAMXG00000011884	0.307045	1.51825	1.43957e-39	0.504
#VALUE!	SLC12A7	slc12a7b	ENSAMXG00000011972	6.49e-05	1.11835	2.49332e-16	0.353
	SLC12A7	slc12a7a	ENSAMXG00000010306	0.0721461	0.47983	9.36887e-06	0.353
#VALUE!	SKP1	skp1	ENSAMXG00000015709	0.00904031	-0.236579	0.000912283	-0.103
#VALUE!	TRIM23	trim23	ENSAMXG00000020735	0.153031	-0.433533	2.65695e-06	-0.179
#VALUE!	SEC24A	sec24a	ENSAMXG00000018129	0.143177	0.491495	9.94165e-07	0.093
#VALUE!	TCERG1	tcerg1a	ENSAMXG00000005655	0.211967	-0.606008	8.72991e-09	-0.111
#VALUE!	SMAD5	smad5	ENSAMXG00000010992	1.68e-06	0.110864	0.312196	0.167
#VALUE!	CSNK1A1	csnk1a1	ENSAMXG00000002356	5.85e-06	0.148909	0.10498	0.075
#VALUE!	CPEB4	cpeb4 (1 to many)	ENSAMXG00000013453	0.105786	0.499487	0.00683863	0.127
#VALUE!	AMOTL2	amotl2a	ENSAMXG00000004645	0.0202545	-0.0248612	0.839849	-0.215
#VALUE!	NIT2	nit2	ENSAMXG00000012457	1.95e-08	-0.073302	0.689539	-0.188
#VALUE!	PDCD10	pdcd10a	ENSAMXG00000020202	0.0454103	-0.0110657	0.939145	-0.069
#VALUE!	COL7A1	col7a1	ENSAMXG00000002013	0.199714	0.792808	6.51454e-22	0.314
#VALUE!	TUSC2	tusc2a	ENSAMXG00000016839	0.692173	-0.345143	0.0255899	-0.168
#VALUE!	FXR1	fxr1	ENSAMXG00000001357	0.000400873	0.393515	4.15959e-05	0.132
#VALUE!	ATP6V1A	atp6v1aa	ENSAMXG00000014758	0.604475	-0.257982	0.0012483	-0.267
#VALUE!	PODXL2	podxl2	ENSAMXG00000004468	0.504778	-1.16736	0.0239948	-0.17
#VALUE!	MAPKAPK3		ENSAMXG00000006577	0.612115	0.746841	0.00483038	0.378
#VALUE!	VIPR1	vipr1a	ENSAMXG00000015142	2.64e-12	-1.21288	6.56791e-07	-0.197
#VALUE!	ADAM23	adam23a	ENSAMXG00000015410	0.380587	-1.33157	1.8574e-06	-0.314
	ADAM23	adam23 (1 to many)	ENSAMXG00000007893	0.0177548	-0.795283	0.00624249	-0.314
#VALUE!	MOB1A	mob1a	ENSAMXG00000009015	0.0255351	0.133864	0.17732	0.291
#VALUE!	KANSL3	kansl3	ENSAMXG00000003175	0.921156	-0.545524	5.86813e-09	-0.088
#VALUE!	LMAN2L	lman2lb	ENSAMXG00000004201	6.24e-09	0.0888383	0.349908	0.201
#VALUE!	ACTR1B	actr1	ENSAMXG00000020677	0.818533	-0.367853	3.91203e-06	-0.425
#VALUE!	STEAP3	steap3	ENSAMXG00000008567	0.954868	1.6485	0.000241641	0.321
#VALUE!	GPD2	gpd2 (1 to many)	ENSAMXG00000004528	0.00023707	0.454089	0.0917467	0.16
	GPD2	gpd2 (1 to many)	ENSAMXG00000004533	4.66e-07	0.264213	0.216671	0.16
#VALUE!	GTF3C2	gtf3c2	ENSAMXG00000015450	0.861066	-0.622296	0.000176155	-0.112
#VALUE!	FNDC4	fndc4a	ENSAMXG00000019262	0.0101248	-0.766713	0.0672692	-0.19
#VALUE!	RTN4	rtn4b	ENSAMXG00000020249	3.69e-11	-0.544455	8.36544e-16	-0.169
#VALUE!	DOK1	dok1a	ENSAMXG00000010283	0.564355	0.390021	0.0276015	0.261
#VALUE!	GALNT3	galnt3	ENSAMXG00000010446	6.27e-06	0.309968	0.0301471	0.223
#VALUE!	LANCL1	lancl1	ENSAMXG00000009269	0.0587287	-0.50406	0.000206938	-0.313
#VALUE!	IGFBP2	igfbp2b	ENSAMXG00000018115	0.354037	-0.198966	0.0163045	-0.375
	IGFBP2	igfbp2a	ENSAMXG00000013431	0.00713877	-0.662286	0.00165033	-0.375
#VALUE!	IGFBP5	igfbp5a	ENSAMXG00000018106	0.0196418	0.173398	0.446968	0.335
#VALUE!	OTX1	otx1b	ENSAMXG00000011543	7.1e-12	0.285187	0.0893305	0.264
#VALUE!	IL1R1		ENSAMXG00000005683	0.109501	1.75543	8.99045e-22	0.733
#VALUE!	FHL2		ENSAMXG00000005118	0.0469474	-1.26231	0.000237862	-0.186
#VALUE!	ODC1	odc1	ENSAMXG00000014026	2.17e-05	1.2402	1.20099e-96	0.193
#VALUE!	CEBPZ	cebpz	ENSAMXG00000018270	2.16e-06	0.419801	7.05131e-07	0.078
#VALUE!	SDC1	sdc1	ENSAMXG00000014054	0.0123358	1.12931	1.57755e-23	0.452
#VALUE!	SLC1A4	slc1a4 (1 to many)	ENSAMXG00000003595	6.96e-05	0.236397	0.397055	0.202
	SLC1A4	slc1a4	ENSAMXG00000007826	0.000176477	0.107263	0.472782	0.202
#VALUE!	COX7A2L	cox7a3 (1 to many)	ENSAMXG00000015985	0.753866	-0.846677	0.0425976	-0.159
#VALUE!	NFE2L2	nfe2l2a	ENSAMXG00000007122	0.0533236	0.557752	6.14391e-10	0.313
#VALUE!	FARSB	farsb	ENSAMXG00000003148	0.0162337	-0.131775	0.123075	-0.239
#VALUE!	DNAJC16	dnajc16 (1 to many)	ENSAMXG00000018083	0.00186704	-0.536774	0.223332	-0.093
#VALUE!	MECR	mecr	ENSAMXG00000001544	1.63e-11	-1.18792	3.38597e-06	-0.108
#VALUE!	ARHGEF2	arhgef2	ENSAMXG00000004588	0.717312	-0.442984	8.14841e-05	-0.208
#VALUE!	MAD2L2	zgc:110299	ENSAMXG00000019811	0.55769	0.53834	1.87755e-06	0.174
#VALUE!	DNAJC6	dnajc6	ENSAMXG00000010606	7.2e-22	-1.27148	1.58442e-21	-0.255
#VALUE!	MIIP	miip	ENSAMXG00000003710	0.428962	0.453443	0.0118259	0.113
#VALUE!	WLS	wls (1 to many)	ENSAMXG00000006774	0.0561803	1.03545	3.42742e-12	0.263
	WLS	wls (1 to many)	ENSAMXG00000006776	0.0705554	0.882892	1.62522e-11	0.263
#VALUE!	RGS2	rgs2	ENSAMXG00000017666	0.772377	1.91546	1.45437e-39	0.328
	RGS2	rgs2 (1 to many)	ENSAMXG00000019314	0.235009	2.12477	3.33506e-09	0.328
#VALUE!	TROVE2	trove2	ENSAMXG00000002118	0.525981	0.5441	0.0179713	0.179
#VALUE!	SRSF11	srsf11	ENSAMXG00000006919	0.00708885	-0.612899	1.21071e-06	-0.079
	SRSF11	srsf11 (1 to many)	ENSAMXG00000008655	0.406371	-0.283788	0.000530285	-0.079
#VALUE!	CTH	cthl	ENSAMXG00000012447	0.00299548	1.33035	1.78748e-79	0.25
#VALUE!	WARS2	wars2	ENSAMXG00000005716	2.02e-10	-0.169877	0.539585	-0.127
#VALUE!	NID1	nid1b	ENSAMXG00000021348	0.0358194	0.0497397	0.582842	0.335
#VALUE!	AKT3	akt3a	ENSAMXG00000003004	0.0757501	-1.06047	0.0094698	-0.103
#VALUE!	ETV3	erfl3	ENSAMXG00000017977	0.00029172	0.954819	1.83166e-07	0.225
	ETV3	erf	ENSAMXG00000014343	0.180263	0.513446	0.0017779	0.225
#VALUE!	RPF1	rpf1	ENSAMXG00000017404	6.14e-10	0.487696	1.23857e-06	0.091
#VALUE!	IGSF21	igsf21a	ENSAMXG00000004889	0.318878	-1.70768	0.000792663	-0.239
	IGSF21	igsf21b	ENSAMXG00000024796	0.0255329	-1.39263	1.2792e-06	-0.239
#VALUE!	AKR1A1	akr1a1b	ENSAMXG00000010488	4.99e-11	-0.489018	0.000258443	-0.148
#VALUE!	FAAH	si:zfos-1404b8.2	ENSAMXG00000012724	0.0213779	-0.419483	0.159535	-0.273
#VALUE!	TMED5	tmed5	ENSAMXG00000012814	1.44e-08	0.995477	9.52267e-32	0.295
#VALUE!	F3	f3b	ENSAMXG00000000760	0.884854	2.45403	2.77939e-14	0.52
	F3	f3a	ENSAMXG00000000120	0.647418	0.464561	0.00512777	0.52
#VALUE!	PRDX6	prdx6	ENSAMXG00000005051	0.0518265	0.255271	0.0397535	0.234
#VALUE!	DARS2	dars2	ENSAMXG00000009468	0.588417	1.50739	1.82192e-21	0.143
#VALUE!	STMN1	stmn1a	ENSAMXG00000000671	0.371597	-0.203389	0.0126034	-0.217
	STMN1	stmn1b	ENSAMXG00000020114	4.94e-13	-2.14466	4.129e-139	-0.217
#VALUE!	STX12	stx12l	ENSAMXG00000001463	0.31734	-1.52023	1.93679e-17	-0.085
#VALUE!	TNNT2	tnnt2b	ENSAMXG00000013584	7.18e-09	-0.693841	0.00120608	-0.3
#VALUE!	ELOVL4	elovl4b	ENSAMXG00000006496	1.11e-10	-2.69157	2.85067e-57	-0.237
	ELOVL4	elovl4a	ENSAMXG00000016772	0.022228	-0.504566	5.16976e-06	-0.237
#VALUE!	SGIP1	sgip1a	ENSAMXG00000010626	0.00277152	-2.23483	7.83623e-25	-0.122
#VALUE!	FBXO30	fbxo30a	ENSAMXG00000000546	0.00107665	0.868086	2.64245e-08	0.209
#VALUE!	TNFAIP3	tnfaip3	ENSAMXG00000014966	0.207448	1.15499	4.23783e-37	0.665
#VALUE!	RNF146	rnf146	ENSAMXG00000006520	0.000446409	-0.59611	1.92369e-08	-0.12
#VALUE!	VAMP8	vamp8	ENSAMXG00000001657	0.0220218	0.67378	5.9775e-07	0.51
#VALUE!	OLFM3	olfm3a	ENSAMXG00000015198	0.00604588	-1.47043	3.64994e-06	-0.351
	OLFM3	olfm3b	ENSAMXG00000009951	0.00975019	-3.12967	1.63888e-08	-0.351
#VALUE!	ABCG2	abcg2d	ENSAMXG00000019573	0.000642865	-1.26941	6.64044e-05	-0.545
#VALUE!	CCNI	ccni	ENSAMXG00000013237	0.312607	-0.145573	0.0422411	-0.161
#VALUE!	FAM86A	eef2kmt	ENSAMXG00000013620	0.000695969	0.1053	0.736001	0.201
#VALUE!	PTBP3	ptbp3	ENSAMXG00000003686	0.496135	1.46252	1.57179e-22	0.221
#VALUE!	HSDL2	hsdl2 (1 to many)	ENSAMXG00000003543	7.94e-07	0.331542	0.00409871	0.306
#VALUE!	LTBP2	ltbp2	ENSAMXG00000014142	0.813471	0.73054	1.78374e-10	0.226
#VALUE!	COQ6	coq6	ENSAMXG00000002582	0.000904055	-0.054943	0.735719	-0.191
#VALUE!	CNRIP1	cnrip1a	ENSAMXG00000003491	0.000545196	-1.30466	1.41962e-07	-0.146
	CNRIP1	cnrip1b	ENSAMXG00000014980	0.0033652	-2.57218	1.53001e-14	-0.146
#VALUE!	BCL11A	bcl11aa	ENSAMXG00000004597	0.00878798	-0.609923	4.69015e-11	-0.239
#VALUE!	EPCAM	epcam	ENSAMXG00000004460	3.53e-09	1.13274	1.31247e-70	0.447
#VALUE!	SLC17A5	slc17a5	ENSAMXG00000004496	1.63e-05	-0.206923	0.09649	-0.1
#VALUE!	CNNM1	cnnm1	ENSAMXG00000002241	6.78e-06	-0.743167	0.224114	-0.256
#VALUE!	HELLS	hells	ENSAMXG00000002088	3.02e-26	0.640979	9.12366e-10	0.225
#VALUE!	GNA13		ENSAMXG00000010634	0.271278	0.427872	0.0308933	0.409
#VALUE!	MOB3B	mob3b	ENSAMXG00000007132	3.83e-19	-0.0999523	0.539055	-0.213
#VALUE!	CD274	si:ch211-241b2.5	ENSAMXG00000015897	0.0780825	1.11313	0.03485	0.268
#VALUE!	GRIA2	gria2b	ENSAMXG00000015643	0.00159536	-0.761096	0.00060154	-0.207
#VALUE!	LRP11	lrp11	ENSAMXG00000007077	9.96e-13	-0.712463	0.000361744	-0.159
#VALUE!	PCMT1	pcmt	ENSAMXG00000007059	8.44e-06	-0.704693	4.56427e-11	-0.303
#VALUE!	PLEKHG1	plekhg1	ENSAMXG00000010782	0.319359	0.420934	0.00380082	0.342
#VALUE!	CYSTM1	si:ch211-160j14.2	ENSAMXG00000007449	0.0285289	0.360438	0.000702181	0.162
#VALUE!	CENPL	cenpl	ENSAMXG00000009457	0.0453488	0.423916	0.0375509	0.255
#VALUE!	PLXDC2	plxdc2	ENSAMXG00000006951	1.48e-06	1.09002	1.3125e-08	0.187
	PLXDC2	si:ch211-106h4.6	ENSAMXG00000014340	1.32e-05	0.797444	0.0961746	0.187
#VALUE!	IQSEC3	iqsec3a	ENSAMXG00000005651	0.0341986	-0.91822	0.02792	-0.174
	IQSEC3	iqsec3b	ENSAMXG00000003755	0.00016331	-1.06621	0.0272985	-0.174
#VALUE!	SMAD9	smad9	ENSAMXG00000016178	4.21e-06	0.663031	0.000365561	0.224
#VALUE!	NFYB	nfybb	ENSAMXG00000018177	0.035352	-0.202938	0.0278163	-0.128
#VALUE!	CLU	clu	ENSAMXG00000018116	1.91e-07	0.67516	6.08186e-08	0.329
#VALUE!	TRIM25	trim25	ENSAMXG00000006132	0.00676047	0.835741	5.22302e-07	0.259
#VALUE!	FAM117A	fam117ab	ENSAMXG00000012089	0.0414035	0.438527	0.0989332	0.195
#VALUE!	PAPD5	papd5	ENSAMXG00000018932	9.38e-06	0.520018	1.5344e-05	0.186
#VALUE!	NAA50	naa50	ENSAMXG00000014735	2.14e-30	0.237015	0.00166275	0.081
#VALUE!	PEX16	pex16 (1 to many)	ENSAMXG00000008434	0.080101	-0.564644	0.0368204	-0.1
	PEX16	pex16 (1 to many)	ENSAMXG00000008446	0.147658	-0.689763	0.0412087	-0.1
#VALUE!	ZMYM2	zmym2	ENSAMXG00000005469	0.517756	-0.310915	0.000688069	-0.056
#VALUE!	TNFSF10	tnfsf10	ENSAMXG00000003429	0.000673293	-0.56097	0.000209812	-0.444
#VALUE!	SLITRK3	slitrk3 (1 to many)	ENSAMXG00000024975	0.461381	-1.62028	3.05166e-06	-0.169
	SLITRK3	slitrk3b	ENSAMXG00000025728	0.282201	-1.06259	0.0233937	-0.169
#VALUE!	CXCR4	cxcr4 (1 to many)	ENSAMXG00000015818	1.24e-07	0.829772	0.000116785	0.463
	CXCR4	cxcr4b	ENSAMXG00000017787	2.16e-14	0.268499	0.114855	0.463
#VALUE!	LDB3	ldb3b	ENSAMXG00000001649	7.67e-44	-1.25761	1.05304e-46	-0.5
#VALUE!	SPATA1	si:dkey-205k8.5	ENSAMXG00000017423	0.0698379	0.792005	0.00065596	0.217
#VALUE!	NXPH1	nxph1	ENSAMXG00000025855	5.09e-07	-2.02562	2.55501e-21	-0.261
#VALUE!	RAMP3	ramp3	ENSAMXG00000015099	0.83346	-1.33571	1.28823e-05	-0.258
#VALUE!	ACO1	aco1	ENSAMXG00000002499	0.0436895	0.772313	5.16906e-18	0.157
#VALUE!	KIAA1045	phf24	ENSAMXG00000017506	0.950616	-0.919546	0.00994416	-0.187
#VALUE!	CHST3	chst3b	ENSAMXG00000020431	7.04e-16	0.592495	0.000295587	0.413
#VALUE!	P4HA1		ENSAMXG00000018804	0.172124	0.736007	0.037718	0.445
	P4HA1	p4ha1a (1 to many)	ENSAMXG00000018364	0.00123111	0.605975	1.43518e-06	0.445
#VALUE!	ITPR2	itpr2	ENSAMXG00000020360	0.468169	0.94721	1.80413e-19	0.215
#VALUE!	NECAB1	necab1	ENSAMXG00000011773	0.0144849	-0.803123	0.0071126	-0.296
#VALUE!	SPRYD7	spryd7b	ENSAMXG00000014465	0.638778	-0.431291	0.005791	-0.198
#VALUE!	ATF1	atf1	ENSAMXG00000001501	0.0588549	0.242199	0.0282332	0.158
#VALUE!	MMP19	mmp19	ENSAMXG00000006031	0.776456	1.14581	3.59325e-21	0.839
#VALUE!	SMUG1	smug1	ENSAMXG00000024678	0.372689	-0.253874	0.0397389	-0.127
#VALUE!	TTC21B	ttc21b	ENSAMXG00000010419	0.206764	-0.354771	0.00072734	-0.109
#VALUE!	SLC36A1	slc36a1	ENSAMXG00000010886	0.00259173	-0.0579878	0.763598	-0.281
#VALUE!	SLC12A5	slc12a5a	ENSAMXG00000000851	0.967333	-1.09628	0.0213646	-0.224
#VALUE!	SDC4	sdc4	ENSAMXG00000016672	0.00166403	1.31456	3.09907e-59	0.407
#VALUE!	TOX2	tox2	ENSAMXG00000000936	2.34e-16	-1.16677	4.16441e-34	-0.232
#VALUE!	RNF114	rnf114	ENSAMXG00000010418	0.194906	0.775306	0.0272659	0.116
#VALUE!	BTN2A2		ENSAMXG00000009529	0.0156718	3.233	4.91199e-10	0.358
	BTN2A2		ENSAMXG00000008244	8.16e-06	1.48556	4.23226e-11	0.358
	BTN2A2		ENSAMXG00000004096	0.267261	2.75747	1.14952e-13	0.358
	BTN2A2		ENSAMXG00000003832	6.42e-06	0.461952	0.0105937	0.358
	BTN2A2		ENSAMXG00000015333	0.771939	1.98606	6.7208e-05	0.358
1267	SNRPC	snrpc	ENSAMXG00000016680	0.0373513	-0.177971	0.0681841	-0.125
1268	MAD2L1BP	mad2l1bp	ENSAMXG00000003401	1.77e-08	-0.323624	0.120791	-0.141
1269	KLHDC3	klhdc3	ENSAMXG00000021539	0.0167031	-0.31667	0.0740887	-0.293
1270	CDKN1A	cdkn1a	ENSAMXG00000008834	2.76e-05	2.14744	1.035e-84	0.961
1271	RREB1	rreb1b	ENSAMXG00000015314	0.0162729	0.596666	1.51896e-05	0.37
1272	NRN1	nrn1a	ENSAMXG00000019005	9.01e-09	-0.943819	6.43203e-07	-0.368
1273	SLC35B3	slc35b3	ENSAMXG00000006002	0.00193884	-0.0278798	0.852473	-0.244
1274	MYRF	myrf	ENSAMXG00000015793	2.34e-08	-1.69814	2.97353e-27	-0.414
1275	AHNAK	ahnak	ENSAMXG00000011127	0.0216611	1.73913	1.59367e-83	0.305
1276	SH3TC1	sh3tc1	ENSAMXG00000010934	0.902089	0.711978	0.00249345	0.601
1277	GOT2	got2a	ENSAMXG00000020629	0.456697	-0.696449	1.13136e-24	-0.184
1278	TMTC4	tmtc4	ENSAMXG00000002316	1.01e-09	-0.557217	9.06066e-06	-0.356
1279	IRF1	irf1b	ENSAMXG00000010595	0.54336	1.03094	7.4808e-07	0.351
1280	HS3ST3B1	si:ch211-216b21.2 (1 to many)	ENSAMXG00000025015	0.0322622	0.441927	0.0109625	0.441
1281	PSD4		ENSAMXG00000009234	0.144779	0.728473	2.89331e-08	0.337
1282	GRIA3	gria3b	ENSAMXG00000014220	8.78e-07	-1.56739	1.02991e-14	-0.24
	GRIA3	gria3a	ENSAMXG00000007563	3.34e-07	-1.39448	0.000337495	-0.24
1283	EML2	eml2	ENSAMXG00000010350	0.00082641	-0.70916	1.10681e-14	-0.168
1284	VASP	vaspb	ENSAMXG00000021583	4.45e-10	0.476204	1.356e-12	0.528
1285	GPCPD1	gpcpd1	ENSAMXG00000017152	0.000711393	-0.200681	0.0146986	-0.379
1286	NAPB	napba	ENSAMXG00000000918	7.25e-12	-1.67148	1.27423e-62	-0.328
1287	NRSN2	si:dkey-261i16.5	ENSAMXG00000011933	0.321146	-0.613956	0.0347761	-0.24
	NRSN2	nrsn1	ENSAMXG00000012733	0.174268	-0.830065	0.0124165	-0.24
1288	PCSK2	pcsk2	ENSAMXG00000003758	7.65e-11	-0.851271	2.87203e-07	-0.308
1289	FAM110A	fam110a	ENSAMXG00000012952	4.02e-17	0.892778	2.59537e-07	0.332
1290	ERGIC3	ergic3	ENSAMXG00000009793	0.00327048	-0.053413	0.736033	-0.09
1291	PSMB2	psmb2	ENSAMXG00000010339	0.0240688	-0.137313	0.117013	-0.164
1292	KLC1	klc1a	ENSAMXG00000001846	0.0147174	-0.950292	2.62707e-18	-0.114
1293	CAPNS1	capns1b	ENSAMXG00000010385	3.4e-08	-0.113343	0.217733	-0.167
1294	RRAS	rras	ENSAMXG00000010334	0.040848	0.668941	2.71915e-06	0.275
1295	ELK1	elk1	ENSAMXG00000017384	0.631911	0.959567	0.0331434	0.301
1296	KTN1	ktn1	ENSAMXG00000001465	0.312437	0.229621	0.00758413	0.141
1297	AIF1L	aif1l	ENSAMXG00000009986	9.58e-09	-0.381164	3.01461e-06	-0.301
1298	HNRNPH2	hnrnph1l	ENSAMXG00000005713	3.57e-07	-0.24309	0.000877231	-0.101
	HNRNPH2	hnrnph1	ENSAMXG00000002483	0.676546	-0.434054	4.03117e-05	-0.101
1299	ZC4H2	zc4h2 (1 to many)	ENSAMXG00000013285	8.12e-06	-1.70176	2.15797e-76	-0.129
1300	CANX	canx	ENSAMXG00000015162	1.98e-09	0.0972882	0.25785	0.09
1301	BCL11B	bcl11ba	ENSAMXG00000015839	0.784454	-1.00069	0.0463301	-0.152
1302	HELB	helb	ENSAMXG00000011367	0.224187	1.34661	1.8162e-12	0.34
1303	PIN1	pin1	ENSAMXG00000011958	0.00042353	-0.0682525	0.554237	-0.205
1304	SYNGR3	syngr3b	ENSAMXG00000004430	1.45e-17	-0.338382	0.0124355	-0.188
1305	MACF1	macf1a	ENSAMXG00000002936	0.0445219	0.225083	0.00682761	0.136
1306	TUBA4A	tuba4a (1 to many)	ENSAMXG00000005668	0.371086	-0.698264	2.16952e-15	-0.476
1307	POR	porb	ENSAMXG00000013031	0.00986708	0.471817	2.32322e-13	0.12
1308	STYXL1	styxl1	ENSAMXG00000016823	0.0045319	0.897849	0.0788901	0.242
1309	GNAI1	gnai1	ENSAMXG00000018022	0.141523	-0.585482	0.00479255	-0.174
1310	CASD1	casd1	ENSAMXG00000014424	0.0817359	-0.455596	3.95757e-05	-0.167
1311	ZFP36	zgc:162730	ENSAMXG00000007553	0.0179269	1.88972	4.2867e-120	0.793
1312	PPAT	ppat	ENSAMXG00000005442	0.000681863	0.396418	0.000386146	0.085
1313	TUBGCP6	tubgcp6	ENSAMXG00000014742	0.0103858	-0.20785	0.193703	-0.1
1314	ASPHD2	asphd2	ENSAMXG00000005703	0.92725	-0.402211	0.0102973	-0.192
1315	SDF2L1	sdf2l1	ENSAMXG00000001237	0.000171892	0.390957	5.22455e-06	0.241
1316	CCDC136	ccdc136b	ENSAMXG00000010129	4.97e-05	-1.63115	0.00015792	-0.181
1317	SMO	smo	ENSAMXG00000009489	1.13e-10	0.291543	0.00706761	0.486
1318	MTX2	mtx2	ENSAMXG00000004894	0.000932105	-0.039056	0.766643	-0.218
1319	CHN1	chn1	ENSAMXG00000015109	1.39e-07	-1.44939	4.43817e-55	-0.336
1320	GAD1	gad1a	ENSAMXG00000011292	3.02e-07	-1.28121	1.209e-29	-0.343
	GAD1	gad1b	ENSAMXG00000012573	1.21e-07	-1.24099	1.56456e-16	-0.343
1321	OSGEPL1	osgepl1	ENSAMXG00000018686	0.0302995	-0.101277	0.78915	-0.115
1322	TTBK2	si:dkey-12h9.11	ENSAMXG00000006440	0.33588	-0.613696	0.000477397	-0.147
1323	PALLD	palld	ENSAMXG00000009581	0.436821	0.599603	9.29838e-11	0.555
1324	BBOX1	bbox1	ENSAMXG00000006257	0.00127596	1.67322	9.5642e-16	0.383
1325	CDKN2D	cdkn2d	ENSAMXG00000011346	0.677478	-0.392722	0.0206518	-0.144
1326	TEP1		ENSAMXG00000004082	1.87e-21	1.25051	6.63768e-20	0.272
	TEP1	si:ch211-284o19.1	ENSAMXG00000005725	0.102298	0.988548	1.65221e-24	0.272
1327	FOXJ1	foxj1a	ENSAMXG00000006564	0.165978	1.11733	1.84766e-07	1.224
1328	ARHGEF6	arhgef6	ENSAMXG00000019963	0.278877	0.952718	5.22302e-07	0.175
1329	MAP7D3	map7d3	ENSAMXG00000019885	0.000652596	1.21215	6.39103e-14	0.393
1330	TMEM8A	tmem8a	ENSAMXG00000006333	4.1e-05	0.766546	1.20614e-17	0.186
1331	SAT1	si:ch1073-228p2.2	ENSAMXG00000006866	0.889487	0.993177	2.33151e-30	0.363
1332	DOCK6	dock6	ENSAMXG00000013909	0.0339215	0.0298685	0.939258	0.261
1333	PVRL2	si:ch73-22o12.1	ENSAMXG00000017895	0.0135778	0.592057	3.42782e-05	0.342
1334	APOE	apoeb	ENSAMXG00000001799	1.46e-12	0.681326	8.07072e-14	0.479
1335	GADD45G	gadd45gb.1 (1 to many)	ENSAMXG00000009069	0.256324	0.331059	0.000815581	0.844
	GADD45G	gadd45gb.1 (1 to many)	ENSAMXG00000009080	0.00908176	0.826279	2.34785e-08	0.844
1336	DPP6	dpp6b	ENSAMXG00000018543	0.139839	-1.49921	6.45906e-07	-0.193
1337	UNC13A	unc13a (1 to many)	ENSAMXG00000006584	0.0286234	-0.874193	0.00635174	-0.196
1338	SULT4A1	sult4a1	ENSAMXG00000018296	0.92664	-0.61042	0.00298363	-0.369
1339	LSP1	lsp1 (1 to many)	ENSAMXG00000021578	2.76e-05	0.0899763	0.688874	0.634
1340	LAMA5	lama5	ENSAMXG00000016874	0.00156385	1.60027	5.66093e-94	0.294
1341	SESN2	sesn2	ENSAMXG00000020616	0.385339	0.436591	0.000154122	0.337
1342	HABP4	zgc:103482	ENSAMXG00000000297	0.147597	-0.88087	0.00795614	-0.114
1343	EPS8L1	eps8l1	ENSAMXG00000000556	0.00465144	0.63468	4.14346e-10	0.567
	EPS8L1	si:ch73-70c5.1	ENSAMXG00000018404	0.0858575	0.742306	1.26762e-05	0.567
1344	ARHGEF9	arhgef9a (1 to many)	ENSAMXG00000004489	0.0837153	-1.07113	0.0410636	-0.196
1345	EMC8	emc8	ENSAMXG00000003387	7.1e-07	0.637233	1.99178e-10	0.092
1346	HAUS8	si:ch211-153a8.4	ENSAMXG00000002821	0.012249	0.374901	0.025713	0.237
1347	SLC6A6	slc6a6a	ENSAMXG00000017260	0.0738178	-0.419586	0.00464159	-0.216
	SLC6A6	slc6a6b	ENSAMXG00000004425	0.00205162	-0.686502	0.0026473	-0.216
1348	KIF3A	kif3a	ENSAMXG00000011654	8.15e-22	-0.30518	0.00100809	-0.18
1349	GFPT2	gfpt2	ENSAMXG00000007472	0.141834	0.411071	1.53442e-05	0.234
1350	ACLY	aclyb	ENSAMXG00000021373	0.000492298	-0.00399246	0.971436	-0.163
1351	RAMP2	ramp2	ENSAMXG00000012707	0.0294292	-0.186549	0.234107	-0.275
1352	NDFIP1	ndfip1l	ENSAMXG00000020075	0.0115368	-0.0620722	0.565239	-0.168
1353	MAP1B	map1b	ENSAMXG00000009819	0.000110381	-0.491782	0.000339755	-0.201
1354	THAP1	thap1	ENSAMXG00000007136	0.815937	0.764639	0.00012169	0.129
1355	RHPN2	rhpn2	ENSAMXG00000020239	0.0380313	0.575849	4.64486e-10	0.655
1356	GCH1	gch1	ENSAMXG00000020974	6.27e-10	1.20601	3.99955e-15	0.365
1357	LGALS3	lgals3	ENSAMXG00000021526	0.00143203	0.36758	9.53049e-07	0.561
1358	DNAJB1	dnajb1a	ENSAMXG00000017123	0.969731	0.56448	1.59848e-07	0.714
	DNAJB1	dnajb1b	ENSAMXG00000019423	0.0293309	1.50402	6.74762e-40	0.714
1359	INPP5K	inpp5kb	ENSAMXG00000016643	3.28e-08	-2.28797	2.34986e-23	-0.085
	INPP5K	inpp5ka	ENSAMXG00000000098	0.0312724	-1.4493	2.10929e-13	-0.085
1360	KDM6B	kdm6b	ENSAMXG00000002734	0.00348212	0.520399	3.04178e-09	0.309
1361	RGS22	rgs22	ENSAMXG00000011921	0.645942	1.34917	0.0336394	0.237
1362	HSPA12B	hspa12b	ENSAMXG00000017515	9.95e-05	-1.27024	4.28183e-07	-0.23
1363	DCAF8	dcaf8	ENSAMXG00000002029	0.107981	-0.424113	0.00784782	-0.169
1364	SYT11	syt11b	ENSAMXG00000018330	7.93e-20	-1.734	1.11069e-54	-0.161
1365	SYT4	syt4	ENSAMXG00000003725	0.261173	-1.11478	2.43522e-10	-0.353
1366	FBXO44	zgc:114174	ENSAMXG00000019871	0.880671	-0.691252	0.000151177	-0.139
1367	GPR12	gpr12	ENSAMXG00000025607	0.00269633	-1.67463	0.00156104	-0.274
1368	SLC41A1	slc41a1	ENSAMXG00000003381	0.15968	0.966934	4.03502e-10	0.13
1369	DCLK1	dclk1 (1 to many)	ENSAMXG00000011924	6.85e-09	-1.66449	8.76602e-28	-0.281
	DCLK1	dclk1a	ENSAMXG00000015867	5.07e-05	-1.28891	0.00107368	-0.281
1370	SPG20	spg20b	ENSAMXG00000011946	0.119253	0.592007	3.9883e-07	0.127
1371	POSTN	postna	ENSAMXG00000008544	0.0899694	-0.399451	0.00668016	-0.325
1372	SRRM1	srrm1	ENSAMXG00000018873	0.602543	-0.26642	0.00424158	-0.119
1373	ANKRD32	si:ch73-280o22.1	ENSAMXG00000007796	0.036425	-0.0939392	0.649429	-0.165
1374	RTN3	rtn3	ENSAMXG00000006454	0.0120622	-0.382381	2.14522e-05	-0.226
1375	RARRES3	zgc:92249	ENSAMXG00000010501	0.00241079	0.919381	3.45777e-10	0.526
	RARRES3		ENSAMXG00000017456	0.432565	2.85462	1.22094e-06	0.526
1376	SLC2A11	slc2a11a	ENSAMXG00000002276	0.0131956	-0.0839357	0.919781	-0.146
1377	MKRN1	mkrn1	ENSAMXG00000011470	0.493743	-0.412339	6.18381e-05	-0.12
1378	SWAP70	swap70a	ENSAMXG00000006039	8.13e-06	0.401915	0.00073253	0.312
1379	SBF2	sbf2 (1 to many)	ENSAMXG00000005991	0.00073028	0.101749	0.534123	0.136
	SBF2	sbf2 (1 to many)	ENSAMXG00000005977	0.000844612	0.124254	0.552952	0.136
1380	MICAL2	mical2b	ENSAMXG00000013076	3.29e-08	-0.670838	0.00517396	-0.208
1381	UNC79	unc79	ENSAMXG00000014598	0.0565921	-0.722721	0.0001619	-0.129
1382	LOXL2	loxl2a	ENSAMXG00000020519	0.0153581	1.76465	4.13667e-94	0.262
1383	VHL	vhl	ENSAMXG00000002179	0.0752084	1.01658	1.2456e-06	0.081
1384	NOTCH2	notch2	ENSAMXG00000016614	0.0485091	1.36264	4.81019e-25	0.494
1385	NAPG	napgb	ENSAMXG00000001257	8.88e-06	-0.81955	8.07119e-09	-0.228
1386	KIDINS220	kidins220b	ENSAMXG00000004760	5.93e-16	-1.16333	5.3086e-57	-0.078
1387	ROCK2	rock2a	ENSAMXG00000021207	8.21e-06	-0.027806	0.842549	-0.142
1388	LPIN1	si:ch73-21k16.1	ENSAMXG00000001664	8.03e-05	0.0252257	0.903544	0.167
1389	IL6ST	il6st	ENSAMXG00000010352	1.08e-06	0.94009	2.43477e-36	0.301
1390	NARS	nars	ENSAMXG00000009766	3.39e-08	-0.290085	5.67535e-05	-0.158
1391	EMP1	emp1 (1 to many)	ENSAMXG00000010819	5.63e-11	0.607827	5.50472e-18	1.369
1392	RAB33A	rab33a	ENSAMXG00000007614	4.21e-16	-1.47487	9.36094e-26	-0.254
1393	DSC2	dsc2l	ENSAMXG00000002361	0.000542719	0.877704	3.49797e-22	0.536
1394	BIVM	bivm	ENSAMXG00000011848	0.00147311	-0.501456	0.0522026	-0.148
1395	AGTPBP1	agtpbp1	ENSAMXG00000011291	0.000451458	-0.0556467	0.727567	-0.125
1396	MSI1	msi1	ENSAMXG00000005576	8.8e-24	0.146931	0.0382701	0.249
1397	RINT1	rint1	ENSAMXG00000004098	0.188214	-0.286753	0.0163551	-0.13
1398	SRPK2	srpk2	ENSAMXG00000014407	1.18e-09	-1.27246	1.40841e-17	-0.139
1399	TES	tes	ENSAMXG00000011622	0.00853815	0.290956	0.00836989	0.438
1400	MDFIC	si:ch73-156e19.1	ENSAMXG00000021017	0.874374	0.394259	0.036312	0.299
1401	ANKRD6	ankrd6b	ENSAMXG00000010628	0.740089	1.33309	4.38366e-10	0.239
1402	SNX14	snx14	ENSAMXG00000010654	0.00379536	-0.0168028	0.92152	-0.136
	SNX14	snx14	ENSAMXG00000014858	6.35e-13	-1.03496	2.89798e-11	-0.136
1403	MRAP2	mrap2a	ENSAMXG00000000057	0.151245	-1.52584	0.00132412	-0.327
1404	GLS2	gls2b	ENSAMXG00000004802	1.88e-05	-1.43518	7.25756e-05	-0.273
1405	CDK4	cdk4	ENSAMXG00000024699	3.65e-11	0.682397	1.81309e-15	0.121
1406	B4GALNT1	b4galnt1b	ENSAMXG00000001403	7.99e-06	-1.74585	1.92321e-09	-0.191
1407	NHSL1	nhsl1b	ENSAMXG00000002111	1.12e-05	0.257749	0.00517234	0.273
1408	BCMO1	bco1l	ENSAMXG00000010016	0.614324	3.538	1.24808e-31	0.395
1409	KIAA0513	zgc:91860	ENSAMXG00000003702	0.515728	-0.781493	2.02495e-06	-0.134
1410	EGLN1	egln1b	ENSAMXG00000014940	2.47e-05	0.401759	0.00623593	0.092
1411	NPL		ENSAMXG00000016630	0.148829	1.32845	2.61057e-09	0.386
1412	FAM129A	fam129aa	ENSAMXG00000009608	6.73e-07	0.22048	0.11706	0.642
1413	LAMC1	lamc1	ENSAMXG00000020858	0.00643787	0.582268	6.53928e-06	0.181
1414	RC3H1	rc3h1a	ENSAMXG00000018071	0.13145	0.596366	0.000763922	0.119
1415	USP37	usp37	ENSAMXG00000006154	2.9e-13	0.261932	0.032221	0.092
1416	EIF4E2	eif4e2	ENSAMXG00000007905	5.37e-09	-0.674651	0.00307329	-0.145
1417	PWP1	pwp1	ENSAMXG00000007673	9.9e-11	-0.00976972	0.94917	-0.114
1418	LECT1	lect1	ENSAMXG00000015440	4.08e-08	0.661142	5.70317e-16	0.359
1419	CCM2	ccm2	ENSAMXG00000019226	8.73e-06	-0.124964	0.218275	-0.121
1420	KAT7	kat7a	ENSAMXG00000024341	0.0138382	-0.581595	0.00464085	-0.092
1421	SCN2A	scn1lab	ENSAMXG00000004964	9.75e-11	-0.967858	6.08832e-09	-0.317
1422	TBR1	tbr1b	ENSAMXG00000009990	0.00911821	-0.0284881	0.905023	-0.298
1423	VPS45	vps45	ENSAMXG00000020513	3.75e-05	-0.191542	0.0992558	-0.065
1424	UGGT1	uggt1	ENSAMXG00000016723	0.0615076	0.742322	6.85206e-14	0.084
1425	DNAJC1	dnajc1	ENSAMXG00000015197	3.71e-11	0.206643	0.0581429	0.11
1426	LRRC8A	lrrc8ab	ENSAMXG00000007760	0.71555	0.710996	2.72093e-05	0.128
1427	TOR1B	tor1	ENSAMXG00000014304	3.47e-05	0.0152082	0.92223	0.171
1428	RALGPS1	ralgps1	ENSAMXG00000014668	0.00122255	-1.75174	5.65542e-18	-0.09
1429	FAM129B	fam129bb	ENSAMXG00000015591	0.189387	0.539865	1.56294e-05	0.234
	FAM129B	fam129ba	ENSAMXG00000010579	0.983462	0.527025	1.84219e-07	0.234
1430	STXBP1	stxbp1a	ENSAMXG00000010573	1.99e-35	-1.45235	1.17369e-35	-0.251
	STXBP1	stxbp1b	ENSAMXG00000015624	0.648227	-1.91519	2.15896e-07	-0.251
1431	ENPP2	enpp2	ENSAMXG00000007268	0.896319	-1.34915	6.65342e-19	-0.507
	ENPP2	enpp2 (1 to many)	ENSAMXG00000017743	7.78e-10	-1.30515	2.75569e-28	-0.507
1432	UBAP2	ubap2b	ENSAMXG00000001255	0.0371358	0.22165	0.0235749	0.134
1433	ARHGEF39	arhgef39	ENSAMXG00000011439	0.00879139	0.596602	0.00190507	0.347
1434	PIM1	pim1	ENSAMXG00000012822	0.659578	0.661134	4.01515e-09	0.386
1435	TMEM63B	tmem63b (1 to many)	ENSAMXG00000003779	0.000626841	-0.19871	0.101393	-0.138
1436	TUBB2A	tubb2	ENSAMXG00000004825	0.48793	-0.839177	0.00694204	-0.253
1437	NRM	nrm	ENSAMXG00000012211	0.000110119	1.47826	3.06137e-29	0.279
1438	PRCP	prcp	ENSAMXG00000009952	0.308788	0.447839	0.000107845	0.13
1439	BUD13	si:dkeyp-69c1.6	ENSAMXG00000004165	0.442023	-0.42516	0.000530041	-0.138
1440	PPP2R1B	ppp2r1b	ENSAMXG00000018277	0.0359859	0.267644	0.00761045	0.199
	PPP2R1B	ppp2r1a	ENSAMXG00000007364	1.14e-09	0.0067787	0.949887	0.199
1441	THBS1	thbs1 (1 to many)	ENSAMXG00000012179	1.18e-05	1.8927	1.0774e-171	0.74
	THBS1	thbs1b	ENSAMXG00000005939	0.00116753	0.757778	5.97869e-20	0.74
1442	PARP6	parp6b	ENSAMXG00000001018	1.07e-06	-2.61781	1.03514e-61	-0.09
	PARP6	parp6a (1 to many)	ENSAMXG00000005774	0.0243329	-1.22075	0.00104501	-0.09
	PARP6	parp6a (1 to many)	ENSAMXG00000005782	0.000953829	-1.28238	0.00369252	-0.09
1443	RPLP1	rplp1	ENSAMXG00000004545	0.00631426	0.245771	0.000521056	0.148
1444	TUBGCP4	tubgcp4 (1 to many)	ENSAMXG00000017990	0.0184581	-0.3494	0.233532	-0.11
1445	RSL24D1	rsl24d1	ENSAMXG00000014839	0.0108072	-0.0371242	0.659215	-0.114
1446	BCAR3	bcar3	ENSAMXG00000000286	7.13e-16	0.592998	0.000823005	0.256
1447	TTLL7	ttll7	ENSAMXG00000017317	0.0454839	-1.39813	4.522e-10	-0.206
1448	HADHB	hadhb	ENSAMXG00000001836	0.857198	0.506726	4.92193e-16	0.2
1449	CH25H	ch25h	ENSAMXG00000025872	0.302512	2.29648	6.46317e-21	0.603
1450	PLCE1	plce1	ENSAMXG00000004946	0.960647	0.810673	3.9112e-06	0.33
1451	ZNF365	si:ch73-290k24.5	ENSAMXG00000004942	0.0179789	-2.51071	1.93006e-14	-0.28
1452	HECW2	hecw2b	ENSAMXG00000009379	7.19e-05	-0.481681	0.00183924	-0.2
	HECW2	hecw2a	ENSAMXG00000012167	0.000137087	-0.819342	0.239155	-0.2
1453	IDH1	idh1	ENSAMXG00000015280	0.000592848	0.708797	7.1043e-16	0.272
1454	OLA1	ola1	ENSAMXG00000004913	0.341949	-0.161046	0.0395537	-0.199
1455	SSFA2	ssfa2	ENSAMXG00000014936	0.0894148	0.637462	0.000238684	0.157
1456	ITGAV	itgav	ENSAMXG00000000110	0.134082	1.5115	2.74104e-56	0.443
1457	TMOD3	tmod2	ENSAMXG00000009156	0.0243646	0.190224	0.352378	0.202
1458	GLCE	glcea	ENSAMXG00000017728	0.00503595	-1.62352	1.59026e-25	-0.214
1701	AP1AR	ap1ar	ENSAMXG00000005849	5.52e-07	-0.0138093	0.909499	-0.184
1702	COPS4	cops4	ENSAMXG00000020684	7.48e-05	-0.0114686	0.916746	-0.171
1703	RASGEF1B	rasgef1bb	ENSAMXG00000013610	0.000632718	0.375407	0.00270356	0.243
1704	BBS7	bbs7	ENSAMXG00000013080	0.00976268	-0.555318	0.0240063	-0.206
1705	BMPR1B	bmpr1ab	ENSAMXG00000002312	0.00335063	0.155429	0.626667	0.514
1706	BMP2K	bmp2k	ENSAMXG00000020143	0.0252826	0.286756	0.0632289	0.243
1707	G3BP2	zgc:56304	ENSAMXG00000004459	0.00475848	-0.389715	4.07354e-05	-0.231
1708	GABARAPL1	zgc:92606	ENSAMXG00000019386	0.0202518	-0.328462	0.0381314	-0.345
1709	NDUFA9	ndufa9a	ENSAMXG00000013137	0.43045	-0.16367	0.0492482	-0.115
1710	CLSTN3	clstn3	ENSAMXG00000019150	2.54e-14	-1.56711	1.16773e-31	-0.303
1711	VAMP1	vamp1	ENSAMXG00000009498	2.79e-06	-0.75552	0.000544762	-0.454
1712	PEX5	pex5	ENSAMXG00000019098	0.00173015	-0.956315	5.08316e-12	-0.17
1713	SCAF11	scaf11	ENSAMXG00000012177	1.2e-05	0.194813	0.0127231	0.119
1714	MAP3K12	map3k12	ENSAMXG00000014645	2.57e-06	-1.62798	1.57491e-19	-0.16
1715	ESYT1	esyt1b	ENSAMXG00000000268	3.23e-08	-0.000272108	0.998874	-0.17
1716	ZNF740	znf740b	ENSAMXG00000004859	0.774066	-0.568778	0.00332973	-0.136
1717	RB1	rb1	ENSAMXG00000005363	0.647303	0.538981	0.013571	0.115
1718	VPS37B	vps37b	ENSAMXG00000014013	0.0330287	0.783827	6.1159e-09	0.214
1719	ZIC5	zic5	ENSAMXG00000002323	0.0107199	0.396618	0.00556696	0.409
1720	RAB20	rab20 (1 to many)	ENSAMXG00000008185	0.00678787	1.06512	0.000176488	0.792
1721	NOVA1	nova1	ENSAMXG00000006702	0.0197669	-1.22698	2.0323e-07	-0.18
1722	RTN1	rtn1a	ENSAMXG00000021336	3.6e-11	-1.4249	3.07061e-70	-0.217
	RTN1	rtn1b	ENSAMXG00000019369	1.11e-13	-1.51021	1.11848e-80	-0.217
1723	SYT16	syt16	ENSAMXG00000008568	0.0214457	-1.02243	0.0869289	-0.259
1724	STON2	ston2	ENSAMXG00000018605	0.860172	0.621675	0.00552197	0.427
1725	LYSMD2	lysmd2	ENSAMXG00000019431	4.51e-06	-0.854318	0.000627681	-0.157
1726	BNIP2	bnip2	ENSAMXG00000000377	9.27e-05	0.547845	1.03876e-11	0.239
1727	HMG20A	hmg20a	ENSAMXG00000013048	0.00134702	-0.538064	4.49359e-06	-0.12
1728	DNAJA4	dnaja4	ENSAMXG00000000320	1.18e-08	0.958243	5.71967e-27	0.372
1729	IGF1R	igf1rb	ENSAMXG00000021415	0.0759912	0.659246	8.37784e-05	0.126
1730	ABHD2	abhd2a	ENSAMXG00000002935	2.45e-07	0.261558	0.00291121	0.132
	ABHD2	abhd2b	ENSAMXG00000013636	0.0765553	0.386501	0.0220801	0.132
1731	TICRR	ticrr	ENSAMXG00000013655	0.037819	0.431263	8.12526e-05	0.267
1732	PARN	parn	ENSAMXG00000012390	0.03809	-0.559049	2.12277e-11	-0.122
1733	FTO	fto	ENSAMXG00000005702	3.64e-05	-1.65074	1.58128e-11	-0.103
1734	NLRC5	si:ch211-122c9.5	ENSAMXG00000003651	0.492563	2.05929	9.92815e-06	0.432
1735	OSGIN1	osgn1	ENSAMXG00000009777	0.290654	2.38173	4.0219e-126	0.461
1736	RPS2	rps2	ENSAMXG00000001111	0.095492	0.240474	0.0042022	0.154
1737	COPS3	cops3	ENSAMXG00000004880	0.502316	-0.435864	2.66412e-07	-0.164
1738	TOB1	tob1b	ENSAMXG00000024849	0.00607456	0.804141	7.29727e-21	0.177
	TOB1	tob1a	ENSAMXG00000025998	2.25e-07	0.83684	2.11927e-14	0.177
1739	SCRN2	scrn2	ENSAMXG00000012888	4.83e-08	-0.305841	0.0179713	-0.196
1740	ARSG	arsg	ENSAMXG00000007957	0.113011	-1.48138	0.00015276	-0.153
1741	BCAS3	bcas3	ENSAMXG00000001487	0.00107057	-0.220389	0.355221	-0.199
1742	OSBPL1A	osbpl1a (1 to many)	ENSAMXG00000009124	0.27338	-1.17354	0.00145097	-0.129
	OSBPL1A	osbpl1a	ENSAMXG00000017960	0.201774	-0.419641	0.00147472	-0.129
1743	PIK3R5	pik3r5	ENSAMXG00000009714	0.898739	1.23457	0.00031544	0.441
1744	TP53	tp53	ENSAMXG00000020737	0.0410155	0.435114	0.000178385	0.411
1745	CCDC40	ccdc40	ENSAMXG00000006271	0.116134	1.17958	8.49356e-06	0.232
1746	SLC16A3	si:ch211-234h8.7	ENSAMXG00000010666	0.00811864	3.71549	6.39516e-64	0.575
1747	CARD14	card14	ENSAMXG00000006235	0.0564816	1.38232	5.11782e-41	0.562
1748	TTYH2	ttyh2l	ENSAMXG00000017781	0.856366	-0.367403	0.0364966	-0.379
1749	ZCCHC2	zcchc2	ENSAMXG00000015210	0.00036238	0.0785067	0.609157	0.089
1750	CBLN2	cbln2b	ENSAMXG00000020179	0.286904	-2.16483	5.92426e-09	-0.286
1751	ERBB2	erbb2	ENSAMXG00000000253	0.00679089	0.2834	0.00682761	0.287
1752	FKBP10	fkbp10 (1 to many)	ENSAMXG00000013182	0.687412	0.790081	0.0493347	0.347
	FKBP10	fkbp10a	ENSAMXG00000017801	0.308581	0.752399	0.00209462	0.347
	FKBP10	fkbp10b	ENSAMXG00000011152	4.36e-08	0.443191	2.53454e-11	0.347
1753	APP	appb	ENSAMXG00000002725	8.27e-16	-0.599357	1.05692e-11	-0.193
1754	SAE1	sae1	ENSAMXG00000009020	8.42e-05	-0.118516	0.173538	-0.194
1755	SH3BGRL3	sh3bgrl3	ENSAMXG00000013738	0.878476	0.401818	0.0285052	0.161
1756	GPN2	gpn2	ENSAMXG00000020257	0.826993	0.279761	0.0496781	0.08
1757	BCL10	bcl10	ENSAMXG00000001289	0.780022	0.546214	0.000600869	0.17
1758	LMO4	lmo4b	ENSAMXG00000001063	0.339986	-0.646211	2.24697e-10	-0.209
1759	SYPL2	sypl2a	ENSAMXG00000003016	0.0495965	0.166621	0.151056	0.267
	SYPL2	sypl2b	ENSAMXG00000002606	7.8e-06	1.28074	1.35928e-07	0.267
1760	PSMA5	psma5	ENSAMXG00000006729	0.0485038	-0.159914	0.0289607	-0.22
1761	ALDH9A1	aldh9a1a.1	ENSAMXG00000000064	0.815802	0.8363	5.89978e-39	0.228
1762	TIPRL	tiprl	ENSAMXG00000008934	0.0103247	-0.22522	0.054219	-0.134
1763	MPC2	zgc:103678	ENSAMXG00000005093	0.0322622	-0.401197	0.20454	-0.174
1764	TMCO1	tmco1	ENSAMXG00000000071	0.00166073	0.273854	0.00311151	0.091
1765	MCL1	mcl1b	ENSAMXG00000018808	0.0155317	0.432272	3.20543e-06	0.436
1766	PIP5K1A	pip5k1ab	ENSAMXG00000000234	0.000376492	0.251166	0.00410688	0.115
	PIP5K1A	pip5k1aa	ENSAMXG00000009621	0.000351425	0.201542	0.0951604	0.115
1767	GABPB2	gabpb2a	ENSAMXG00000008307	0.0151649	0.665221	3.371e-12	0.199
1768	SMYD2	smyd2b	ENSAMXG00000012201	0.000954659	-0.81846	4.83231e-05	-0.303
1769	SUSD4	susd4	ENSAMXG00000002417	0.590358	-1.02754	0.000239148	-0.181
1770	TP53BP2	tp53bp2a	ENSAMXG00000005264	0.0519143	1.10958	1.23297e-17	0.414
1771	NUP210L	nup210 (1 to many)	ENSAMXG00000008914	8.71e-05	1.78876	7.85909e-06	0.606
1772	SLC39A1	slc39a3	ENSAMXG00000011024	0.111119	0.998521	3.66192e-12	0.234
1773	ETNK2	etnk2	ENSAMXG00000003351	3.06e-05	1.84014	9.55623e-14	0.193
1774	PDIA6	pdia6 (1 to many)	ENSAMXG00000013951	1.88e-06	0.212399	0.00379103	0.161
1775	GALM	galm	ENSAMXG00000002135	0.00186386	0.667699	4.60394e-05	0.561
1776	CALM2	calm3a	ENSAMXG00000015907	0.980925	-0.429384	2.27315e-11	-0.248
1777	ASXL2	asxl2	ENSAMXG00000016983	0.316837	0.43809	0.00632292	0.121
1778	FBLN7	fbln7	ENSAMXG00000013633	2.45e-05	-0.905052	0.00290197	-0.494
1779	UBXN4	ubxn4	ENSAMXG00000012947	0.437681	0.294582	0.00134433	0.066
1780	NXPH2	nxph2a	ENSAMXG00000006797	0.0182077	-2.21139	1.63518e-06	-0.482
1781	SLC4A10	slc4a10a	ENSAMXG00000002997	3.78e-20	-1.7802	9.59947e-56	-0.264
	SLC4A10	slc4a10b	ENSAMXG00000010002	0.00277864	-0.922501	1.87824e-06	-0.264
1782	TMEFF2	tmeff2 (1 to many)	ENSAMXG00000016237	0.0456419	-0.618515	0.0949256	-0.215
1783	HSPD1	hspd1	ENSAMXG00000002207	0.145424	1.28298	1.2427e-109	0.367
1784	UNC80	unc80	ENSAMXG00000009443	1.77e-08	-1.45073	1.89676e-12	-0.219
1785	NBEAL1	nbeal1	ENSAMXG00000012406	0.000515677	1.1279	1.23136e-18	0.105
1786	CPNE9	cpne9 (1 to many)	ENSAMXG00000016266	5.06e-05	-1.31171	0.00842068	-0.31
	CPNE9	cpne9	ENSAMXG00000012880	0.872904	-1.15906	0.00963269	-0.31
1787	DYNC1LI1	dync1li1	ENSAMXG00000005599	0.161297	-0.441649	3.28436e-06	-0.15
1788	OSBPL10	osbpl10 (1 to many)	ENSAMXG00000020369	0.000632039	-0.680417	0.042852	-0.173
1789	IL17RD	il17rd	ENSAMXG00000004054	1.09e-09	0.128647	0.281646	0.225
1790	UBA3	uba3	ENSAMXG00000018098	0.0314997	-0.409425	7.24078e-07	-0.074
1791	NFKBIZ	nfkbiz	ENSAMXG00000015888	0.00346707	1.13311	6.31168e-14	0.429
1792	TAGLN3	tagln3b	ENSAMXG00000014160	0.00206831	-0.604948	0.0784789	-0.392
1793	OSBPL11	osbpl11	ENSAMXG00000006058	0.0240826	0.118996	0.346788	0.23
1794	TRPC1	trpc1	ENSAMXG00000015165	0.000190556	-1.48493	1.89623e-08	-0.177
1795	LPP	lpp	ENSAMXG00000004845	0.502075	1.00978	9.70773e-05	0.37
1796	NICN1	nicn1	ENSAMXG00000004107	0.189825	-0.445195	0.0333395	-0.175
1797	STXBP5L	stxbp5l	ENSAMXG00000014830	0.0226658	-1.31033	3.45701e-06	-0.36
1798	EIF2B5	eif2b5 (1 to many)	ENSAMXG00000019751	0.040504	-0.0181995	0.897296	-0.089
1799	EPHA5	epha5	ENSAMXG00000021204	0.216701	-0.935947	1.4948e-05	-0.293
1800	ATP10D	atp10d	ENSAMXG00000016699	0.031029	0.513138	0.00611488	0.202
1801	ANK2	ank2b	ENSAMXG00000017269	2.1e-34	-1.81556	3.77367e-60	-0.143
	ANK2	ank2 (1 to many)	ENSAMXG00000004031	1.45e-09	-1.30431	5.23102e-10	-0.143
1802	USP53		ENSAMXG00000002366	0.00151989	0.627295	1.78962e-08	0.309
1803	42800	2017-03-06	ENSAMXG00000018297	0.00234167	-0.148809	0.213685	-0.106
1804	CDH18	cdh18a	ENSAMXG00000013774	0.500817	-1.86257	0.000294422	-0.24
	CDH18	cdh18 (1 to many)	ENSAMXG00000011752	0.323373	-1.67558	7.07447e-05	-0.24
1805	PPIP5K2	ppip5k2	ENSAMXG00000011364	1.62e-06	-0.361319	0.000147648	-0.159
1806	FBXL17	fbxl17	ENSAMXG00000021038	2.73e-05	-0.415295	0.0521691	-0.144
1807	ARHGAP26	arhgap26	ENSAMXG00000020057	0.236249	-0.596829	0.000761287	-0.16
1808	TNIP1	tnip1	ENSAMXG00000020623	0.0094868	0.290119	0.000700954	0.116
1809	RMND5B	rmnd5b	ENSAMXG00000020571	0.00489356	-0.0727068	0.662738	-0.117
1810	CPLX2	cplx2	ENSAMXG00000010761	0.000442812	-0.793548	0.00761045	-0.237
1811	TBC1D7	tbc1d7	ENSAMXG00000012159	0.000110568	-0.0421493	0.715921	-0.209
1812	CDKAL1	cdkal1	ENSAMXG00000016721	3.01e-19	0.0679178	0.72605	0.093
1813	ZMAT2	zmat2	ENSAMXG00000005811	0.0024545	-0.0734714	0.56912	-0.163
1814	KLHL3	klhl3	ENSAMXG00000010572	0.0059325	-0.60853	1.05749e-05	-0.184
1815	TNFRSF21	tnfrsf21	ENSAMXG00000010169	0.164483	-0.882668	1.67642e-08	-0.15
1816	DAAM2	daam2	ENSAMXG00000018138	6.83e-11	-0.80636	0.00464897	-0.271
1817	FAXC	faxcb	ENSAMXG00000008654	0.000868335	-1.02802	0.000945909	-0.229
	FAXC	faxca	ENSAMXG00000000565	0.00261563	-0.555069	8.75934e-07	-0.229
1818	CLVS2	clvs2	ENSAMXG00000017974	8.25e-11	-1.11794	6.34304e-19	-0.286
1819	DYNLT1	dynlt1	ENSAMXG00000003677	0.171319	0.683263	0.0334487	0.142
1820	VIP	vip	ENSAMXG00000003550	0.0436294	-1.43176	0.000487564	-0.467
1821	C6orf211	armt1	ENSAMXG00000006251	0.00874259	-0.138375	0.427509	-0.135
1822	SLC22A3	zgc:175176	ENSAMXG00000000758	0.17015	0.56644	0.0303681	0.23
1823	MDH2	mdh2	ENSAMXG00000008730	0.878638	-0.285543	1.75761e-05	-0.161
1824	DENND2A	dennd2a	ENSAMXG00000015050	1.39e-14	0.326978	0.00667772	0.156
1825	ACRC	acrc	ENSAMXG00000014405	0.000807959	0.306418	0.0649728	0.389
1826	ZNF711	znf711	ENSAMXG00000013838	0.0452082	-0.615747	8.61859e-07	-0.196
1827	ATP6V1B2		ENSAMXG00000013443	3.83e-06	-1.11234	2.24935e-28	-0.231
1828	CHRNB3	chrnb3b	ENSAMXG00000003040	0.0238102	-1.12815	0.0440964	-0.377
	CHRNB3	chrnb3a	ENSAMXG00000019460	0.000938811	-0.843418	0.0158171	-0.377
1829	SNTG1	sntg1	ENSAMXG00000004279	0.0038387	-0.563826	0.0119903	-0.147
1830	ST18	st18	ENSAMXG00000004259	0.0456982	-1.28145	1.24191e-12	-0.484
1831	SYBU	sybu	ENSAMXG00000020411	0.023733	-1.38703	0.0341951	-0.161
1832	C9orf72	zgc:100846	ENSAMXG00000017485	0.00124823	-0.241718	0.0420319	-0.163
1833	SNX30	snx30	ENSAMXG00000021285	0.00117833	-0.697864	0.000361351	-0.136
1834	SH3GLB2	sh3glb2a	ENSAMXG00000012086	1.39e-06	-0.592426	0.0152598	-0.169
	SH3GLB2	sh3glb2b	ENSAMXG00000015535	0.0213208	-0.780925	0.0368968	-0.169
1835	DPH7	dph7 (1 to many)	ENSAMXG00000011971	0.00749465	-0.487448	0.0324406	-0.083
1836	RSU1	rsu1	ENSAMXG00000000077	0.869596	0.285925	0.0193667	0.145
1837	PARD3	pard3	ENSAMXG00000012347	0.337155	0.572412	0.0236322	0.426
	PARD3	pard3 (1 to many)	ENSAMXG00000019040	0.543925	0.61939	0.000152749	0.426
1838	ADD3	add3 (1 to many)	ENSAMXG00000013538	0.29241	0.391508	0.0305578	0.271
1839	INA	inab	ENSAMXG00000018601	2.19e-11	-0.730059	1.15668e-05	-0.34
1840	ADM	adma	ENSAMXG00000005958	0.0399571	0.744632	6.91502e-06	0.657
1841	PGAP2	pgap2	ENSAMXG00000005963	0.582304	-0.685736	0.0144885	-0.139
1842	TNKS1BP1	si:ch73-138n13.1	ENSAMXG00000005488	0.118204	0.811427	1.65493e-20	0.119
1843	SLC43A1	slc43a1a	ENSAMXG00000014617	3.73e-17	0.302847	0.00832364	0.221
1844	CCDC81	ccdc81	ENSAMXG00000015928	0.000300706	0.300647	0.370519	0.345
1845	SERPINH1	serpinh1b	ENSAMXG00000000056	0.0603452	0.962454	3.67796e-29	0.928
1846	PAK1	pak1	ENSAMXG00000013796	0.0422054	-0.808006	6.3001e-07	-0.338
	PAK1	pak3	ENSAMXG00000003163	0.00285973	-0.573723	0.0034928	-0.338
1847	ST14	st14a	ENSAMXG00000019662	5.36e-05	0.24888	0.000465187	0.498
	ST14	st14b	ENSAMXG00000006096	1.64e-07	0.69696	7.01588e-10	0.498
1848	ROM1	rom1b	ENSAMXG00000010509	0.0559399	0.883909	0.0473564	0.376
1849	FEZ1	fez1	ENSAMXG00000003256	8.92e-16	-2.19142	1.33686e-97	-0.182
1850	SCN2B	scn2b	ENSAMXG00000004198	0.00289873	-1.09512	0.0162937	-0.299
1851	TMEM25	tmem25	ENSAMXG00000007621	0.00163949	-0.406065	0.234505	-0.209
1852	FERMT3	fermt3b	ENSAMXG00000010529	0.00944522	0.432203	0.024211	0.745
1853	PLCB3	plcb3	ENSAMXG00000017719	6.85e-12	1.0077	4.53777e-36	0.446
1854	MKX	mkxb	ENSAMXG00000012250	0.474479	-2.09252	0.000815167	-0.215
1855	DCUN1D2	dcun1d2a	ENSAMXG00000002635	3.99e-25	-0.952513	1.03353e-12	-0.179
	DCUN1D2	dcun1d2 (1 to many)	ENSAMXG00000016173	0.576266	-0.571152	5.40012e-07	-0.179
1856	LATS2	lats2	ENSAMXG00000005588	0.00603072	0.856139	1.94171e-21	0.356
1857	WDR17	wdr17	ENSAMXG00000019994	0.0303588	-0.354095	0.55395	-0.125
1858	CNDP1	zgc:114181	ENSAMXG00000007879	0.313378	-0.902922	1.76827e-34	-0.616
1859	PIH1D2	pih1d2	ENSAMXG00000009813	0.283537	1.09744	0.019083	0.237
1860	FOXO1	foxo1b	ENSAMXG00000008913	0.542324	0.490757	0.00416591	0.327
	FOXO1	foxo1a	ENSAMXG00000009884	0.13821	0.728953	4.5947e-08	0.327
1861	RILPL2	rilpl2	ENSAMXG00000009055	0.453985	0.424408	0.0222738	0.188
1862	ITPR1	itpr1b	ENSAMXG00000006873	0.000839442	-0.160274	0.676496	-0.315
	ITPR1	itpr1a	ENSAMXG00000001795	5.98e-07	-0.463819	0.0395356	-0.315
1863	SLC7A11	slc7a11	ENSAMXG00000012144	0.0972719	2.96825	3.60249e-34	0.595
1864	GPR158	gpr158b	ENSAMXG00000018609	0.22352	-1.90177	6.58837e-05	-0.337
1865	C12orf23	tmem263	ENSAMXG00000020121	2.86e-10	0.691188	5.99986e-16	0.153
1866	ANK3	ank3a	ENSAMXG00000020368	3.43e-16	-0.207121	0.0300029	-0.222
	ANK3	ank3b	ENSAMXG00000012035	5.2e-07	-0.763617	8.22364e-21	-0.222
1867	IPMK	ipmkb	ENSAMXG00000020418	1.45e-05	1.639	0.000163734	0.193
	IPMK	ipmka	ENSAMXG00000002153	0.11903	2.20879	5.59034e-16	0.193
1868	PLBD2	plbd2	ENSAMXG00000014067	0.00722607	-0.280702	0.00955167	-0.22
1869	GXYLT1	gxylt1b	ENSAMXG00000016560	5.05e-11	0.170697	0.231265	0.182
	GXYLT1	gxylt1 (1 to many)	ENSAMXG00000014739	2.56e-12	0.760348	1.08542e-14	0.182
1870	ME3	me3	ENSAMXG00000002394	4.93e-06	-0.908892	5.39266e-28	-0.222
1871	FER	fer	ENSAMXG00000006775	0.0238356	0.393272	0.0129545	0.098
1872	THYN1	thyn1	ENSAMXG00000003170	0.0139637	-0.0914716	0.852018	-0.122
1873	ADAM8	adam8b	ENSAMXG00000008951	0.436474	2.16368	2.81974e-18	0.297
1874	ADAM17	adam17a	ENSAMXG00000017304	0.0697414	0.225558	0.0249879	0.115
1875	SLC25A4	slc25a4	ENSAMXG00000000766	0.000171694	-1.41666	4.61431e-82	-0.26
1876	BICD1	bicd1a	ENSAMXG00000001053	2.35e-06	-0.399073	0.0049347	-0.089
	BICD1	bicd1 (1 to many)	ENSAMXG00000014764	1.54e-08	-1.50382	1.36313e-07	-0.089
1877	SERP2	serp2	ENSAMXG00000017320	0.0493703	-1.20084	1.24046e-05	-0.159
1878	BAG3	bag3	ENSAMXG00000004732	0.671533	0.611793	2.99305e-06	1.129
1879	GLT1D1	glt1d1	ENSAMXG00000005180	0.000583673	-0.996214	0.0901892	-0.199
1880	FAM168B	fam168b	ENSAMXG00000000113	0.0212237	-0.201349	0.0450242	-0.118
1881	TMEM178A	tmem178	ENSAMXG00000011684	0.229432	-1.43656	2.71905e-06	-0.219
1882	ATP5A1	atp5a1	ENSAMXG00000014670	0.101522	-0.287218	0.000404516	-0.242
1883	GUCY1A2	gucy1a2	ENSAMXG00000003757	0.000248519	-2.13777	8.34674e-16	-0.169
1884	TRIM36	trim36	ENSAMXG00000012899	0.00032897	-1.40186	1.60913e-32	-0.189
1885	PFKM	pfkma	ENSAMXG00000012908	2.58e-36	-1.71754	2.01324e-53	-0.18
	PFKM	pfkmb	ENSAMXG00000001634	0.967993	-2.18598	4.46077e-23	-0.18
1886	FARP1	farp1	ENSAMXG00000009871	0.00657336	0.0849268	0.409292	0.166
1887	HNRNPDL	hnrpdl	ENSAMXG00000001495	3.75e-06	-0.258789	0.000116052	-0.119
1888	CNTNAP4	si:ch211-122m3.1	ENSAMXG00000019308	0.0163322	-0.98664	5.57654e-05	-0.281
1889	JAKMIP1	jakmip1	ENSAMXG00000007587	0.754739	-1.64041	5.69322e-16	-0.208
1890	LGI2	lgi2a	ENSAMXG00000002487	0.107492	-1.24587	1.34166e-07	-0.316
1891	SCOC	scocb	ENSAMXG00000002131	0.0491016	-1.43516	1.07213e-11	-0.157
1892	MERTK	mertka	ENSAMXG00000003134	4.36e-08	1.24322	1.67336e-19	0.544
1893	ING1	ing1	ENSAMXG00000018491	0.028937	0.141752	0.618182	0.127
1894	FBXL2	fbxl2	ENSAMXG00000020555	1.36e-17	-0.791264	1.85855e-13	-0.187
1895	PTPRD	ptprd (1 to many)	ENSAMXG00000021621	2.3e-10	-1.00048	4.61271e-15	-0.256
	PTPRD		ENSAMXG00000021796	0.01243	-1.03424	7.16329e-05	-0.256
1896	CHD1	chd1	ENSAMXG00000010843	1.62e-06	0.273336	0.0143769	0.14
1897	HS2ST1	hs2st1a	ENSAMXG00000006144	9.94e-06	1.3514	2.83971e-25	0.106
1898	AK5	ak5	ENSAMXG00000019063	0.0111775	-0.0835856	0.873565	-0.18
1899	ANKRD29	ankrd29	ENSAMXG00000017938	0.304194	-1.31735	0.000959042	-0.196
1900	TBRG1	tbrg1	ENSAMXG00000008381	0.581787	-0.590102	0.000211174	-0.179
1901	UCHL1	uchl1	ENSAMXG00000003923	0.979635	-0.695873	4.13291e-05	-0.269
1902	BTG3	btg3	ENSAMXG00000003099	0.00172528	1.06286	3.1945e-14	0.333
1903	PDE1C	pde1c	ENSAMXG00000001277	1.77e-06	-0.495044	0.00645253	-0.24
1904	RAB6B	rab6ba	ENSAMXG00000004630	0.14641	-1.7984	0.000145996	-0.209
1905	CA10	ca10a	ENSAMXG00000005580	0.00542141	-1.25221	0.016031	-0.263
	CA10	si:dkey-15h19.2	ENSAMXG00000001310	0.0362547	-1.29919	0.0356001	-0.263
1906	CNTNAP5	cntnap5b	ENSAMXG00000013974	0.752926	-2.58464	9.79337e-15	-0.222
1907	ATP6V1C1	atp6v1c1b	ENSAMXG00000011365	1.29e-05	-0.231009	0.039124	-0.177
1908	TMEM55A	tmem55a	ENSAMXG00000011771	0.00319488	-1.00302	1.69341e-10	-0.149
1909	MOV10	mov10a	ENSAMXG00000016524	1.08e-05	1.14511	2.1319e-12	0.205
	MOV10	mov10b.1	ENSAMXG00000000035	0.905343	1.07771	2.25928e-05	0.205
1910	DBI	dbi	ENSAMXG00000008534	0.00105851	0.670852	1.20946e-21	0.215
1911	SETD9	setd9	ENSAMXG00000019330	0.000878944	0.0220356	0.947325	0.286
1912	RBM45	rbm45	ENSAMXG00000007463	4.11e-13	-0.226802	0.0541844	-0.128
1913	DEPTOR	deptor	ENSAMXG00000015089	0.00548699	-1.23216	0.00249448	-0.223
1914	ELMO1	si:dkey-56f14.7	ENSAMXG00000016111	0.0166687	-2.04864	2.41768e-19	-0.212
	ELMO1	elmo1	ENSAMXG00000003570	6.04e-26	-1.21182	7.5771e-51	-0.212
1915	LSM11	lsm11	ENSAMXG00000001205	0.0453967	-0.184056	0.460976	-0.212
1916	SLC24A2		ENSAMXG00000021601	7.19e-08	-0.289276	0.214011	-0.386
1917	RAB39B	rab39ba	ENSAMXG00000005906	4.74e-17	-1.34852	7.14382e-21	-0.174
1918	MICU3	micu3b	ENSAMXG00000008081	3.51e-08	-0.463242	0.00180222	-0.184
1919	GRIP1	grip1	ENSAMXG00000011215	2.06e-12	-0.481525	0.00147077	-0.145
1920	ELMSAN1	elmsan1a	ENSAMXG00000011269	0.015551	0.100745	0.479677	0.194
	ELMSAN1	elmsan1b	ENSAMXG00000016770	0.000269732	0.290724	0.00317734	0.194
1921	GNA14	gna14a	ENSAMXG00000001059	0.00570044	1.62196	0.00664399	0.381
1922	RWDD2B	rwdd2b	ENSAMXG00000003118	0.000354642	-0.0202068	0.943294	-0.249
1923	PPP2R2B	ppp2r2bb	ENSAMXG00000005664	2.03e-34	-2.32337	4.3065e-111	-0.136
1924	ZFAND3	zfand3 (1 to many)	ENSAMXG00000024549	0.00205284	0.163888	0.200013	0.144
1925	NPTN	nptna	ENSAMXG00000001023	0.00987509	-0.475999	0.000232252	-0.222
	NPTN	nptnb	ENSAMXG00000006953	0.0234882	-1.16265	1.25083e-09	-0.222
1926	SAMD8	zgc:162183 (1 to many)	ENSAMXG00000000263	5.13e-06	1.53975	1.20228e-12	0.094
	SAMD8	samd8	ENSAMXG00000006691	0.630607	0.522421	0.0332469	0.094
	SAMD8	zgc:162183 (1 to many)	ENSAMXG00000009304	6.39e-06	1.53731	1.06692e-12	0.094
1927	RAB11FIP1	rab11fip1a	ENSAMXG00000001107	0.00758152	1.0372	8.28725e-28	0.316
	RAB11FIP1	rab11fip1b	ENSAMXG00000020606	0.24539	0.573622	0.00269663	0.316
1928	AIFM1	aifm1	ENSAMXG00000006808	0.0370846	-0.124607	0.217283	-0.11
1929	WDYHV1	wdyhv1	ENSAMXG00000003357	0.282108	-1.19267	0.0066822	-0.175
1930	BRPF1	brpf1	ENSAMXG00000003661	0.80083	0.475565	0.00682763	0.126
1931	NMNAT2	nmnat2	ENSAMXG00000020818	0.223026	-1.33521	2.17725e-06	-0.238
1932	ZFYVE9	zfyve9b	ENSAMXG00000018633	0.700079	-0.629274	0.0473634	-0.167
1933	ATP2B2	atp2b2	ENSAMXG00000000039	0.0964467	-0.641326	0.00886868	-0.419
1934	SMG1	smg1	ENSAMXG00000008974	1.79e-06	0.246771	0.00306153	0.1
1935	NECAP2	necap2	ENSAMXG00000008558	0.000729298	0.510732	2.31497e-05	0.213
1936	LRP8	lrp8 (1 to many)	ENSAMXG00000018839	7.58e-09	-1.4289	5.85112e-06	-0.258
	LRP8	lrp8	ENSAMXG00000011425	0.0797375	-0.955095	0.000119691	-0.258
1937	SSBP3	ssbp3a	ENSAMXG00000006552	5.26e-08	-0.13648	0.660496	-0.161
	SSBP3	ssbp3b	ENSAMXG00000005292	0.264562	-0.978926	4.96873e-15	-0.161
1938	GATAD1	gatad1	ENSAMXG00000020688	0.991679	-0.515427	4.51747e-05	-0.128
1939	CACNA2D3	cacna2d3	ENSAMXG00000007164	0.000520557	-2.32049	2.44869e-21	-0.274
	CACNA2D3	cacna2d3 (1 to many)	ENSAMXG00000014926	0.0247472	-1.30442	0.0193248	-0.274
1940	TMEM164	tmem164	ENSAMXG00000020328	5.96e-15	0.340872	0.000463077	0.138
1941	DGKI	dgki	ENSAMXG00000017084	0.0257056	-0.618639	0.0458241	-0.23
1942	BRAF	braf	ENSAMXG00000011513	0.85187	-0.601984	4.1717e-05	-0.119
1943	CABP1	cabp1b	ENSAMXG00000020611	0.173443	-1.48888	0.00458721	-0.418
	CABP1	cabp1a	ENSAMXG00000005693	0.0151362	-0.152618	0.7361	-0.418
1944	PTPDC1	ptpdc1b	ENSAMXG00000008851	0.0209267	-0.933952	0.164261	-0.195
	PTPDC1	ptpdc1a	ENSAMXG00000004431	0.0042852	-0.0775325	0.618365	-0.195
1945	FAM46B	fam46ba	ENSAMXG00000020220	0.00133983	0.0722881	0.562771	0.364
	FAM46B	fam46bb	ENSAMXG00000013525	9.29e-09	0.741622	9.75183e-09	0.364
1946	SHROOM4	shroom4	ENSAMXG00000011350	0.602318	-0.359343	0.0271528	-0.332
1947	TSPAN33	tspan33a	ENSAMXG00000009504	0.0339559	0.228869	0.322032	0.137
1948	AHCYL2	ahcyl2	ENSAMXG00000021137	0.000174861	0.0801572	0.373007	0.178
	AHCYL2	zgc:158222	ENSAMXG00000001961	0.000290672	1.17192	2.50985e-05	0.178
1949	PPP1R9A	ppp1r9a	ENSAMXG00000014444	0.0719382	-0.780877	6.97035e-06	-0.124
1950	DYNC1I1	dync1i1 (1 to many)	ENSAMXG00000014523	0.189907	-0.687313	0.0021961	-0.324
	DYNC1I1	dync1i1	ENSAMXG00000017693	2.71e-11	-1.39464	1.20091e-25	-0.324
1951	USF1	usf1	ENSAMXG00000010483	0.752672	-0.320771	0.003661	-0.165
	USF1	usf1l	ENSAMXG00000012300	0.374334	-0.240099	0.00636207	-0.165
1952	NIT1	nit1	ENSAMXG00000013715	4e-08	-0.27534	0.308007	-0.082
1953	EDA		ENSAMXG00000013248	0.00551267	0.234731	0.575824	0.318
1954	TOMM40L	tomm40l	ENSAMXG00000007349	5.18e-06	-0.0617304	0.834544	-0.162
1955	WNT9B	wnt9b	ENSAMXG00000005273	1.34e-06	0.713875	1.95046e-19	0.466
1956	CDC42SE2	cdc42se2	ENSAMXG00000011897	0.00483287	-1.01234	0.00912889	-0.148
1957	SYNJ1	synj1	ENSAMXG00000008208	0.218222	-0.495789	0.000187994	-0.233
1958	SV2A	sv2a	ENSAMXG00000024624	0.368748	-1.07008	7.84443e-06	-0.234
1959	HLCS	hlcs	ENSAMXG00000008888	4.92e-07	-0.341956	0.00176264	-0.087
1960	PSMD4	psmd4a	ENSAMXG00000009614	0.00166998	-0.292264	1.11564e-05	-0.107
1961	BTG2	btg2	ENSAMXG00000008871	7.51e-05	0.427147	3.74329e-11	0.378
1962	HK2		ENSAMXG00000003475	0.845155	1.18217	1.79008e-15	0.334
1963	FAM131B	fam131ba	ENSAMXG00000009525	0.00113777	-0.686303	0.123209	-0.312
1964	CCDC117	si:ch211-102c2.7	ENSAMXG00000009618	6.34e-06	0.218253	0.270105	0.148
1965	UBE2J2	ube2j2	ENSAMXG00000004921	0.0027622	0.0344604	0.857994	0.082
1966	FNDC5	fndc5b	ENSAMXG00000011917	0.00254463	-0.767154	0.1332	-0.259
1967	CPAMD8	cpamd8	ENSAMXG00000017810	0.909032	0.6133	4.50141e-16	0.436
1968	KALRN	kalrnb (1 to many)	ENSAMXG00000005032	4.12e-11	-0.905	1.07534e-08	-0.174
	KALRN	kalrnb (1 to many)	ENSAMXG00000005036	0.0353714	-1.289	4.8829e-05	-0.174
	KALRN	kalrna	ENSAMXG00000011122	7.95e-06	-0.203629	0.0868204	-0.174
	KALRN	kalrnb (1 to many)	ENSAMXG00000005034	0.131528	-1.63062	4.6745e-05	-0.174
	KALRN	kalrnb (1 to many)	ENSAMXG00000005033	1.21e-08	-1.49407	1.6274e-13	-0.174
ERRER	CSTB	cst14b.1	ENSAMXG00000015326	0.834291	0.490074	3.54279e-08	0.223
	CSTB	cst14a.1	ENSAMXG00000014828	0.000753866	0.212143	0.113466	0.223
#VALUE!	FAM207A	fam207a	ENSAMXG00000013699	0.0865117	0.381581	0.00362789	0.1
#VALUE!	PPAPDC3	plpp7	ENSAMXG00000007736	0.047367	-1.21041	1.19742e-10	-0.134
	PPAPDC3	plpp7 (1 to many)	ENSAMXG00000012592	1.21e-07	-1.14005	6.6291e-07	-0.134
#VALUE!	TLCD1	tlcd1	ENSAMXG00000006014	0.33362	0.742801	6.32182e-05	0.314
#VALUE!	RUSC1	rusc1	ENSAMXG00000016198	6.73e-12	-0.680305	6.20201e-05	-0.191
#VALUE!	NBEAL2	nbeal2	ENSAMXG00000016343	9.12e-05	1.44669	1.17802e-26	0.257
#VALUE!	FGFR4	fgfr4	ENSAMXG00000006962	1.54e-09	0.178433	0.042068	0.458
#VALUE!	PPP1R16A	ppp1r16a	ENSAMXG00000014048	0.00248114	1.03411	0.00014146	0.155
#VALUE!	SQSTM1	sqstm1	ENSAMXG00000011526	0.391699	1.09538	1.97003e-65	0.137
#VALUE!	ACOX1	acox1	ENSAMXG00000015678	0.158261	0.629519	1.21242e-09	0.114
#VALUE!	LARP4	larp4ab	ENSAMXG00000001515	0.00311236	0.553717	1.23096e-05	0.156
#VALUE!	CCNF	ccnf	ENSAMXG00000018851	0.3177	0.34038	0.0238002	0.168
#VALUE!	ITIH3	itih1	ENSAMXG00000016599	0.00025344	0.662432	0.0521096	0.358
#VALUE!	ELAVL4	elavl4	ENSAMXG00000020945	1.43e-17	-1.54002	3.60139e-59	-0.199
#VALUE!	SELRC1	coa7	ENSAMXG00000005070	0.795647	-0.463986	0.00975944	-0.197
#VALUE!	MAGOH	magoh	ENSAMXG00000000080	8.65e-08	0.260651	0.00381974	0.126
#VALUE!	SLC45A1	slc45a1	ENSAMXG00000003744	0.000165232	-2.07525	1.57432e-21	-0.275
#VALUE!	AK4	ak4	ENSAMXG00000010605	0.00333184	0.878044	2.68032e-11	0.334
#VALUE!	DHRS3	dhrs3a	ENSAMXG00000024795	9.78e-05	1.05281	7.53652e-15	0.341
	DHRS3	dhrs3b	ENSAMXG00000011601	0.0116274	0.170254	0.398683	0.341
#VALUE!	RBBP4	rbbp4	ENSAMXG00000011004	0.000423322	-0.00562843	0.978048	-0.058
#VALUE!	FAM102B	fam102bb	ENSAMXG00000010356	4.38e-07	-0.292218	0.00474522	-0.207
#VALUE!	AGL	agla	ENSAMXG00000005334	5.02e-35	-0.782015	2.29786e-08	-0.12
	AGL	aglb	ENSAMXG00000019499	0.0442189	-0.918604	0.00069682	-0.12
#VALUE!	EXTL2	extl2	ENSAMXG00000019252	0.00108927	-0.166805	0.512573	-0.272
#VALUE!	IGSF8	igsf8	ENSAMXG00000017453	1.87e-07	-0.014101	0.912299	-0.286
#VALUE!	SPATA17	spata17	ENSAMXG00000018099	0.0633488	1.16144	0.000836289	0.235
#VALUE!	MAPKAPK2	mapkapk2a	ENSAMXG00000007251	0.000834453	0.445159	0.000352516	0.459
#VALUE!	CAPN2		ENSAMXG00000013709	0.0203063	0.728993	4.1636e-18	0.196
	CAPN2	capn8 (1 to many)	ENSAMXG00000013724	0.06521	0.308641	0.0267021	0.196
#VALUE!	REL	rel	ENSAMXG00000004647	6.01e-12	0.423613	0.00244079	0.214
#VALUE!	KIAA1841	si:ch211-189k9.2	ENSAMXG00000012647	0.00237705	-1.9107	2.51132e-09	-0.207
#VALUE!	CAPN13	zgc:136872	ENSAMXG00000002413	0.058991	-0.201801	0.0137697	-0.399
#VALUE!	KCNF1	kcnf1b	ENSAMXG00000021192	0.0189765	-0.907018	0.000637968	-0.259
#VALUE!	KCNJ3	kcnj3b (1 to many)	ENSAMXG00000015315	0.131382	-1.37175	0.0360835	-0.301
	KCNJ3	kcnj3b (1 to many)	ENSAMXG00000011078	5.19e-08	-0.695403	0.0196153	-0.301
#VALUE!	CCDC104	cfap36	ENSAMXG00000020741	0.0636327	-0.475438	0.0010718	-0.164
#VALUE!	VSNL1	vsnl1b	ENSAMXG00000000631	4.68e-10	-1.46978	2.86732e-33	-0.322
	VSNL1	vsnl1a	ENSAMXG00000010008	8.39e-08	-0.780318	7.01184e-08	-0.322
#VALUE!	ADCK3	si:dkey-36g24.3	ENSAMXG00000000668	3.54e-11	-0.107429	0.539218	-0.181
	ADCK3	adck3	ENSAMXG00000015383	0.0281375	-0.00336161	0.981607	-0.181
#VALUE!	PDLIM5	pdlim5b	ENSAMXG00000006984	0.115419	0.893306	2.15408e-11	0.457
#VALUE!	CTSS	ctss2.1	ENSAMXG00000018791	0.228082	0.83429	8.40247e-16	0.395
#VALUE!	ANTXR2	antxr2b	ENSAMXG00000013635	2.8e-05	0.718188	0.000551701	0.344
#VALUE!	HIPK1	si:ch211-160o17.4	ENSAMXG00000007056	0.0338317	0.629936	0.00189386	0.065
#VALUE!	C1orf106	zgc:153953	ENSAMXG00000013934	1.87e-06	0.834751	0.00053393	0.317
#VALUE!	APOA1BP	apoa1bp	ENSAMXG00000008235	2.91e-06	-0.33471	0.0501432	-0.151
#VALUE!	SLC22A15	slc22a15	ENSAMXG00000011263	0.00341479	-0.0920496	0.509279	-0.271
#VALUE!	ATP1A1	atp1a1b	ENSAMXG00000002883	4.68e-13	-0.153939	0.0480297	-0.353
#VALUE!	LRRC58	lrrc58a	ENSAMXG00000012550	0.0267111	0.369346	0.626766	0.139
#VALUE!	TMEM169	tmem169b	ENSAMXG00000003262	0.147451	-0.877545	1.16697e-06	-0.287
	TMEM169	tmem169a	ENSAMXG00000011636	0.793828	-1.04035	0.00792339	-0.287
#VALUE!	SERPINI1	serpini1	ENSAMXG00000020217	2.9e-15	-0.497132	0.00426606	-0.323
#VALUE!	CLASP2		ENSAMXG00000002675	0.00195403	-0.621496	0.000845341	-0.246
#VALUE!	PPM1L	ppm1la	ENSAMXG00000019015	0.211239	-0.652642	1.63953e-05	-0.181
#VALUE!	PPP4R2	ppp4r2b	ENSAMXG00000003457	4.02e-12	0.351985	3.21686e-05	0.122
	PPP4R2	ppp4r2a	ENSAMXG00000017473	4.1e-05	0.788014	5.1076e-09	0.122
#VALUE!	CADPS	cadpsb	ENSAMXG00000002420	7.13e-47	-1.33978	3.80547e-35	-0.303
	CADPS	cadpsa	ENSAMXG00000014950	6.76e-08	-1.51411	1.13615e-19	-0.303
#VALUE!	PTPN13	ptpn13	ENSAMXG00000011424	0.0396248	0.611342	1.15267e-12	0.271
#VALUE!	ADAMTS9	adamts9	ENSAMXG00000009208	0.00298408	0.760341	0.00127968	0.644
#VALUE!	TIPARP	tiparp	ENSAMXG00000010760	3.77e-10	0.557979	1.48685e-06	0.443
#VALUE!	ABHD6	abhd6b	ENSAMXG00000013603	0.0021201	-4.8609	3.61707e-43	-0.151
#VALUE!	RBM47	rbm47	ENSAMXG00000021794	0.00292149	1.38627	1.30402e-26	0.836
#VALUE!	IL17RC	il17rc	ENSAMXG00000017291	0.0273626	0.111594	0.512072	0.222
#VALUE!	PRRT3	si:ch211-14i3.2	ENSAMXG00000014596	0.00331624	-0.63412	7.63456e-05	-0.178
#VALUE!	PLB1	plb1 (1 to many)	ENSAMXG00000024547	0.880789	4.38887	2.87974e-23	0.258
#VALUE!	KIAA1143	zgc:77056	ENSAMXG00000020405	9.15e-07	-0.127457	0.215263	-0.107
#VALUE!	CDCP1	cdcp1 (1 to many)	ENSAMXG00000011345	0.000259189	0.720997	2.74622e-05	0.551
	CDCP1	cdcp1 (1 to many)	ENSAMXG00000011337	0.000470041	0.671231	0.000843702	0.551
	CDCP1	cdcp1a	ENSAMXG00000015785	9.26e-28	1.16871	2.32255e-27	0.551
#VALUE!	DTX3L	dtx3l (1 to many)	ENSAMXG00000024716	0.0103043	1.89676	2.14551e-08	0.488
#VALUE!	GRIK3	grik3	ENSAMXG00000001749	0.0111358	-1.14527	0.00110314	-0.2
#VALUE!	ZC3H12A	zc3h12a	ENSAMXG00000001736	1.45e-11	1.8917	3.58384e-53	0.694
	ZC3H12A	si:dkey-206d17.12	ENSAMXG00000020895	6.25e-06	1.17263	2.4033e-11	0.694
#VALUE!	MEAF6	meaf6	ENSAMXG00000020840	0.468979	-0.280054	0.0102139	-0.111
#VALUE!	SGMS2	zgc:100911	ENSAMXG00000016296	0.00923318	1.22574	4.73343e-19	0.267
#VALUE!	METAP1	metap1	ENSAMXG00000017554	0.000498723	-0.0484857	0.613207	-0.161
#VALUE!	SPRY1	spry1	ENSAMXG00000003909	0.000242431	0.326017	0.0202986	0.355
#VALUE!	HMGB2	hmgb2b (1 to many)	ENSAMXG00000014066	0.0526662	0.588519	0.000888631	0.314
	HMGB2	hmgb2a	ENSAMXG00000017033	8.91e-07	0.0183062	0.840064	0.314
#VALUE!	FBXO8	fbxo8	ENSAMXG00000010799	0.583892	1.22163	0.00130761	0.17
#VALUE!	ARFIP1	arfip1	ENSAMXG00000021812	0.00917937	0.663049	1.35205e-11	0.066
#VALUE!	RANBP3L	ranbp3l	ENSAMXG00000006883	0.00954389	0.681242	0.000149106	0.525
#VALUE!	SLC25A46	slc25a46	ENSAMXG00000006710	0.0116426	-0.163735	0.277075	-0.13
#VALUE!	NDUFS4	ndufs4 (1 to many)	ENSAMXG00000019660	0.852482	-0.354562	2.60861e-05	-0.149
	NDUFS4	ndufs4 (1 to many)	ENSAMXG00000026497	0.361889	-0.348259	0.0433385	-0.149
#VALUE!	ENPP6	enpp6	ENSAMXG00000005902	2.73e-06	-0.832471	1.29602e-05	-0.311
#VALUE!	ERAP1	erap1b	ENSAMXG00000004920	0.00361149	0.172544	0.7406	0.131
#VALUE!	ANKRA2	ankra2	ENSAMXG00000009909	1.09e-05	-0.604446	2.29117e-06	-0.112
#VALUE!	UBLCP1	ublcp1	ENSAMXG00000017277	0.117394	-0.422578	0.000150449	-0.202
#VALUE!	ACSL6	acsl6	ENSAMXG00000010601	0.00059603	-1.17311	4.71205e-16	-0.187
#VALUE!	DACT2	dact2	ENSAMXG00000003133	0.00351896	-0.00726337	0.97422	-0.484
#VALUE!	STXBP5	stxbp5a	ENSAMXG00000014359	6.92e-06	-1.93794	6.28991e-24	-0.167
#VALUE!	STK17A	stk17a (1 to many)	ENSAMXG00000019123	0.465616	0.321882	0.0134636	0.155
#VALUE!	GALNT10		ENSAMXG00000000841	0.0027591	1.16236	6.75353e-14	0.248
#VALUE!	HCN1	hcn1	ENSAMXG00000008425	0.0919406	-1.59519	0.00951044	-0.294
#VALUE!	NEUROD6	neurod6a	ENSAMXG00000001281	0.6832	-1.19383	0.0316357	-0.602
#VALUE!	GPR85	gpr85	ENSAMXG00000025298	1.34e-07	-1.60892	2.20305e-11	-0.342
#VALUE!	SLU7	slu7	ENSAMXG00000002404	0.00556658	-0.030324	0.782186	-0.101
#VALUE!	SLC29A4	si:ch211-160d14.6	ENSAMXG00000004281	0.0285715	1.1844	5.75932e-07	0.232
#VALUE!	KIAA1324L	si:dkey-5i3.1	ENSAMXG00000009827	0.0419909	-0.738426	0.243872	-0.191
	KIAA1324L	si:dkey-153k10.9	ENSAMXG00000009791	0.00090847	-1.15312	2.71905e-06	-0.191
#VALUE!	ADCY1	adcy1a	ENSAMXG00000009474	0.0266621	-0.181324	0.608334	-0.244
#VALUE!	TMEM184A	tmem184a	ENSAMXG00000001035	2.91e-06	1.0107	5.16379e-16	0.508
#VALUE!	SLC25A32	slc25a32a	ENSAMXG00000016918	3.52e-05	-0.384887	0.0199419	-0.081
#VALUE!	DCAF13	dcaf13	ENSAMXG00000016501	0.00196246	0.0588442	0.616369	0.108
#VALUE!	PDP1	pdp1	ENSAMXG00000005384	0.00371377	-0.0561331	0.671881	-0.29
#VALUE!	KIAA0196	strumpellin	ENSAMXG00000016315	6.76e-05	-0.106546	0.374749	-0.122
#VALUE!	FAM219A	fam219ab	ENSAMXG00000005128	8.82e-09	-1.45396	5.78261e-15	-0.142
#VALUE!	DIRAS2	diras2	ENSAMXG00000024923	0.00212632	-0.124283	0.790365	-0.458
#VALUE!	NFIL3	nfil3	ENSAMXG00000024924	0.26314	0.700186	1.09096e-09	0.506
#VALUE!	LETM2	letm2	ENSAMXG00000020551	8.5e-07	0.21854	0.0189497	0.171
#VALUE!	STRBP	strbp (1 to many)	ENSAMXG00000015649	0.119762	-1.43915	0.0255497	-0.256
#VALUE!	NLGN4Y	nlgn4b	ENSAMXG00000001458	0.0979026	-2.10413	2.84162e-17	-0.591
	NLGN4Y	nlgn4a	ENSAMXG00000018861	0.201616	-1.30715	0.00453372	-0.591
#VALUE!	TSHR	tshr	ENSAMXG00000012994	0.616968	2.9526	2.52676e-10	0.267
#VALUE!	PHYHIPL	phyhiplb	ENSAMXG00000019443	8.75e-05	-1.56936	7.70594e-05	-0.181
	PHYHIPL	phyhipla	ENSAMXG00000011384	0.977573	-1.12271	2.60867e-06	-0.181
#VALUE!	SLC16A9	slc16a9b	ENSAMXG00000019476	0.00423425	0.841997	2.46439e-19	0.585
	SLC16A9	slc16a9a	ENSAMXG00000011355	0.805099	1.48181	1.37929e-08	0.585
#VALUE!	INPPL1	inppl1a	ENSAMXG00000011596	0.137306	0.424255	0.000303314	0.158
#VALUE!	GJB2	cx30.3	ENSAMXG00000025993	1.27e-06	1.39202	2.51679e-34	0.586
#VALUE!	PKNOX2	pknox2	ENSAMXG00000002998	2.57e-17	-1.67489	2.63699e-27	-0.186
#VALUE!	TSC1	tsc1a	ENSAMXG00000016096	0.000321255	-0.266061	0.0729891	-0.083
#VALUE!	HPRT1	hprt1	ENSAMXG00000008523	0.00391962	-0.148494	0.322054	-0.216
#VALUE!	LOH12CR1	borcs5	ENSAMXG00000011756	0.157649	-0.519961	6.71439e-05	-0.181
#VALUE!	RET	ret	ENSAMXG00000004705	2.37e-15	-0.969218	5.87821e-08	-0.225
#VALUE!	DDX21	ddx21	ENSAMXG00000009140	1.17e-05	0.2851	2.92201e-06	0.156
#VALUE!	HSPA12A	hspa12a	ENSAMXG00000011627	0.0257553	-0.218601	0.555588	-0.25
#VALUE!	UBTD1	ubtd1a	ENSAMXG00000012889	7.91e-10	0.372763	0.247053	0.359
	UBTD1	ubtd1 (1 to many)	ENSAMXG00000003096	0.00110732	0.470292	0.0477111	0.359
#VALUE!	PSMC3	psmc3	ENSAMXG00000021067	9.54e-05	-0.130263	0.135947	-0.136
#VALUE!	MOAP1	pnma2	ENSAMXG00000024979	0.0178178	-0.867402	1.07266e-12	-0.325
#VALUE!	ADAMTS15	adamts15a	ENSAMXG00000003287	3.03e-05	0.765554	1.64517e-06	0.428
	ADAMTS15	adamts15b	ENSAMXG00000002062	0.919634	0.848681	4.24406e-05	0.428
#VALUE!	SVOP	svopa	ENSAMXG00000013720	0.0458427	-1.20776	1.36386e-19	-0.39
#VALUE!	GPT2	gpt2	ENSAMXG00000021364	0.00367007	0.99635	1.4781e-16	0.148
#VALUE!	RAB8B	megf8	ENSAMXG00000000323	0.688009	0.516845	9.35417e-08	0.167
#VALUE!	SPINT1	spint1b	ENSAMXG00000009207	1.03e-12	0.690404	1.58404e-15	0.467
	SPINT1		ENSAMXG00000018039	0.149593	0.555564	0.0178057	0.467
#VALUE!	SGPL1	sgpl1	ENSAMXG00000004674	4.4e-05	1.17433	1.71864e-32	0.16
#VALUE!	CLMP	clmp (1 to many)	ENSAMXG00000007978	0.0018572	-1.19831	1.223e-05	-0.304
#VALUE!	WBP1L	wbp1lb	ENSAMXG00000018783	6.68e-10	0.203968	0.31795	0.183
	WBP1L	wbp1la	ENSAMXG00000012025	8.94e-06	0.553236	2.27979e-05	0.183
#VALUE!	APBB1	apbb1	ENSAMXG00000001786	0.0683043	-0.276614	0.0251146	-0.237
#VALUE!	TRIM44	trim44	ENSAMXG00000017620	0.0017278	-0.016655	0.934946	-0.133
#VALUE!	TPP1	tpp1	ENSAMXG00000013290	5.08e-09	0.61408	5.60985e-09	0.26
#VALUE!	CYB5R2	cyb5r2	ENSAMXG00000013056	1.06e-05	-0.731198	0.00737906	-0.393
#VALUE!	WEE1	wee1	ENSAMXG00000003848	2.56e-12	0.3079	0.00113535	0.748
#VALUE!	NDEL1	ndel1b	ENSAMXG00000020817	0.00836888	-0.0178361	0.934234	-0.086
	NDEL1	ndel1a	ENSAMXG00000001246	1.26e-06	-0.08999	0.65089	-0.086
#VALUE!	RRAD	rrad	ENSAMXG00000005231	0.000321573	0.190617	0.477015	0.616
#VALUE!	PLEKHA7	plekha7b	ENSAMXG00000006514	9.05e-07	0.129054	0.462101	0.259
#VALUE!	C16orf45	zgc:114175	ENSAMXG00000011201	0.0105423	-1.62619	9.26299e-08	-0.224
#VALUE!	CACNG2	cacng2a	ENSAMXG00000017541	0.000111031	-1.40475	6.72133e-06	-0.2
#VALUE!	STX3	zgc:165520	ENSAMXG00000009802	0.000121469	-1.9634	5.53868e-13	-0.097
#VALUE!	YWHAB	ywhabb	ENSAMXG00000013534	0.0864706	-0.323927	2.11911e-08	-0.173
#VALUE!	SCG5	scg5	ENSAMXG00000004801	0.0060252	-0.941198	1.99271e-18	-0.31
#VALUE!	C15orf39	si:dkey-73n10.1	ENSAMXG00000003257	0.000352035	1.15467	1.9325e-18	0.241
#VALUE!	CRK	crk (1 to many)	ENSAMXG00000004171	0.0142035	0.341961	0.207253	0.094
#VALUE!	CDT1	cdt1	ENSAMXG00000010915	0.0197418	0.249622	0.0292421	0.208
#VALUE!	GPD1	gpd1b	ENSAMXG00000004565	1.27e-06	-0.567223	7.61692e-16	-0.33
#VALUE!	AXL	axl	ENSAMXG00000009805	0.938548	0.529432	0.00527581	0.43
#VALUE!	TRAPPC9	trappc9	ENSAMXG00000020787	3.24e-19	-0.0613315	0.767191	-0.147
#VALUE!	OTUB1	otub1b	ENSAMXG00000011362	0.854938	-0.268958	0.00468695	-0.203
#VALUE!	RCOR2	rcor2	ENSAMXG00000011459	0.000491356	-1.00599	4.52588e-23	-0.271
#VALUE!	ANGPTL4	angptl4	ENSAMXG00000004641	0.745535	0.90307	1.74769e-16	0.57
#VALUE!	FTH1	fth1a	ENSAMXG00000002247	0.000857582	0.442061	5.16545e-14	0.285
#VALUE!	SLC3A2	slc3a2b	ENSAMXG00000007338	0.000369261	0.148554	0.0589615	0.314
	SLC3A2	slc3a2a	ENSAMXG00000011243	0.417894	1.54878	2.10732e-79	0.314
#VALUE!	COPS6	cops6	ENSAMXG00000009697	0.000459314	-0.0654365	0.628999	-0.085
#VALUE!	PAFAH1B2	pafah1b2 (1 to many)	ENSAMXG00000020801	0.00175965	-0.366299	0.0339392	-0.098
	PAFAH1B2	pafah1b2	ENSAMXG00000001808	2.94e-11	-1.07226	2.49921e-20	-0.098
#VALUE!	DDIT4	ddit4	ENSAMXG00000011697	0.376141	0.913155	1.03279e-25	0.408
#VALUE!	DTYMK	dtymk	ENSAMXG00000004357	0.310757	0.366093	0.021189	0.155
#VALUE!	RAB31	rab31	ENSAMXG00000012055	0.957832	0.662808	0.00365308	0.403
#VALUE!	CHRM1	chrm1a	ENSAMXG00000010560	0.0424356	-0.626608	0.37873	-0.259
#VALUE!	GFRA2	gfra2a (1 to many)	ENSAMXG00000005546	0.000615995	-1.75988	3.58032e-06	-0.273
	GFRA2	gfra2a (1 to many)	ENSAMXG00000005534	0.0154676	-1.1024	0.0558188	-0.273
	GFRA2	gfra2b	ENSAMXG00000018910	0.820359	-3.06888	4.18074e-14	-0.273
#VALUE!	STAT3	stat3	ENSAMXG00000000502	0.320846	0.610957	4.7971e-11	0.275
#VALUE!	ADAM9	adam9	ENSAMXG00000019687	0.0409447	0.0146598	0.928417	0.141
#VALUE!	LDLRAD4	ldlrad4	ENSAMXG00000018643	0.0207423	-1.86029	2.04218e-06	-0.178
	LDLRAD4	si:ch211-105d11.1	ENSAMXG00000016814	0.0518515	-0.883549	8.4696e-07	-0.178
#VALUE!	AHCYL1	ahcyl1	ENSAMXG00000002521	1.57e-07	0.879026	4.54024e-18	0.269
#VALUE!	GSTM4		ENSAMXG00000000228	0.838882	-1.02227	3.4997e-18	-0.153
	GSTM4		ENSAMXG00000000227	0.169581	-0.684565	8.91237e-06	-0.153
#VALUE!	TSPAN5	tspan5a	ENSAMXG00000013825	2.55e-07	-1.5971	5.71267e-60	-0.143
#VALUE!			ENSAMXG00000008457	0.265351	-1.64602	3.82569e-24	-0.417
#VALUE!	USP39	usp39	ENSAMXG00000021157	0.00205365	0.0318869	0.770931	0.077
#VALUE!	LGALS9		ENSAMXG00000006536	4.88e-09	0.188054	0.23283	0.395
	LGALS9	zgc:92326	ENSAMXG00000010448	0.0142771	1.47602	1.3503e-50	0.395
#VALUE!	CPLX1	cplx1	ENSAMXG00000016385	6.09e-09	-0.625249	3.02307e-10	-0.303
#VALUE!	PXDC1	pxdc1b	ENSAMXG00000002494	0.0290604	0.746837	2.13179e-08	0.469
#VALUE!	FEM1B	fem1b	ENSAMXG00000000807	0.002368	-0.243077	0.200757	-0.097
#VALUE!	TBC1D10B	tbc1d10b	ENSAMXG00000003259	0.652864	-0.628847	3.69412e-05	-0.107
#VALUE!	KCNAB1	kcnab1b	ENSAMXG00000011829	4.9e-05	-2.00885	3.74323e-06	-0.218
#VALUE!	IL1RAPL1	il1rapl1a	ENSAMXG00000002061	0.123994	-0.909497	0.000129421	-0.195
#VALUE!	ARL13B	arl13b	ENSAMXG00000024510	0.00149923	0.22067	0.190868	0.14
#VALUE!	PTPN9	ptpn9a	ENSAMXG00000008723	0.000970816	0.59815	1.41703e-08	0.14
#VALUE!	SDC2	sdc2	ENSAMXG00000010384	0.024393	0.265408	0.000132396	0.518
#VALUE!	SLC38A11	slc38a11	ENSAMXG00000010388	0.172148	-2.05701	0.000138021	-0.351
#VALUE!	HINT1	hint1	ENSAMXG00000014912	0.701232	-0.299738	0.00156019	-0.236
#VALUE!	DTWD2	dtwd2	ENSAMXG00000016515	0.00043312	-0.136603	0.278447	-0.145
#VALUE!	LDB2	ldb2	ENSAMXG00000006307	0.459314	-1.62419	0.00117147	-0.233
#VALUE!	UGP2	ugp2a	ENSAMXG00000002756	1.32e-14	-0.0464663	0.844297	-0.126
#VALUE!	REPS2	reps2	ENSAMXG00000006592	0.00258047	-0.194398	0.594349	-0.272
#VALUE!	TPST1	tpst1	ENSAMXG00000009211	0.0410238	0.219257	0.219039	0.207
#VALUE!	TOR1AIP2	zgc:112962	ENSAMXG00000000060	0.0328913	0.0827403	0.555037	0.159
#VALUE!	OTUD7A	si:dkey-37f18.2	ENSAMXG00000000338	0.116442	-0.751747	0.00568604	-0.138
#VALUE!	FRMPD4	frmpd4 (1 to many)	ENSAMXG00000007924	0.122096	-1.10798	0.0261373	-0.269
	FRMPD4	frmpd4 (1 to many)	ENSAMXG00000001751	0.0133221	-1.95211	2.57611e-08	-0.269
#VALUE!	UBE2E3	ube2e3	ENSAMXG00000014952	0.831635	-0.693493	9.34069e-11	-0.164
#VALUE!	TMED10	tmed10	ENSAMXG00000013751	8.15e-11	0.293234	7.4348e-05	0.154
#VALUE!	SMAD1	smad1	ENSAMXG00000016040	0.103669	0.778256	3.83683e-05	0.258
#VALUE!	SLC30A1	slc30a1a	ENSAMXG00000024537	0.0414243	0.227636	0.176332	0.244
#VALUE!	METTL7B	si:ch211-173n18.3	ENSAMXG00000001497	0.0185005	0.965113	3.18756e-11	0.494
#VALUE!	RNF34	rnf34b	ENSAMXG00000020666	0.580675	-0.656016	2.78174e-05	-0.083
#VALUE!	TRABD	trabd	ENSAMXG00000020020	0.99692	0.432788	0.0142474	0.151
#VALUE!	GPR37	gpr37a	ENSAMXG00000000895	0.11646	-2.32178	1.23366e-25	-0.515
#VALUE!	AKAP13	si:dkey-187e18.1	ENSAMXG00000004145	0.0116655	1.39632	1.56331e-10	0.22
#VALUE!	USP32	usp32 (1 to many)	ENSAMXG00000012743	0.0284163	-0.513642	9.58114e-06	-0.198
#VALUE!	TMEM43	tmem43	ENSAMXG00000008389	7.96e-08	0.160456	0.392483	0.117
#VALUE!	MTM1	mtm1	ENSAMXG00000011696	3.94e-06	0.786275	2.57534e-09	0.19
#VALUE!	PRKCE	prkcea	ENSAMXG00000000041	0.0326665	-0.0137508	0.981941	-0.313
#VALUE!	GRIK1	grik1b	ENSAMXG00000003062	1.69e-11	-2.99376	6.32238e-30	-0.307
#VALUE!	FAM98B	fam98b	ENSAMXG00000014694	0.0389208	-0.0228873	0.935012	-0.118
#VALUE!	CHST11	chst11	ENSAMXG00000018186	0.958715	0.703834	0.0129732	0.436
#VALUE!	PGAM1	pgam1a	ENSAMXG00000002304	0.256432	-0.16584	0.039368	-0.158
#VALUE!	CLSTN1	clstn1	ENSAMXG00000013255	0.904827	-0.387695	6.7717e-05	-0.212
#VALUE!	SLC25A33	slc25a33	ENSAMXG00000013308	0.00899082	0.465968	4.28762e-07	0.203
#VALUE!	TMEM51	tmem51b	ENSAMXG00000010793	1.35e-07	0.95933	1.21603e-09	0.241
#VALUE!	CAMTA1	camta1b	ENSAMXG00000003636	7.03e-06	-0.89869	0.00234433	-0.214
	CAMTA1	camta1a	ENSAMXG00000013350	0.239562	-1.7951	1.54414e-06	-0.214
#VALUE!	RNASEH1	rnaseh1	ENSAMXG00000001792	0.00755704	-0.400891	0.012986	-0.148
#VALUE!	GAP43	gap43	ENSAMXG00000007633	1.27e-17	-1.70559	1.71877e-97	-0.21
#VALUE!	EPHX4	ephx4	ENSAMXG00000016746	0.0587287	-0.871026	0.000152779	-0.238
#VALUE!	CEBPB	cebpb	ENSAMXG00000018723	0.184108	2.22377	8.04671e-30	0.379
#VALUE!	C1QTNF4	c1qtnf4	ENSAMXG00000026126	0.520718	-2.4073	4.29007e-11	-0.199
#VALUE!	POP7	pop7	ENSAMXG00000025789	0.312795	-0.456432	0.0216173	-0.211
#VALUE!	CCDC11	cfap53	ENSAMXG00000003914	0.413461	0.839761	0.0313469	0.355
#VALUE!	SYNPO2	synpo2 (1 to many)	ENSAMXG00000002385	2.1e-05	-0.982706	7.79994e-05	-0.168
	SYNPO2	synpo2b	ENSAMXG00000006880	0.134119	-2.51181	1.50679e-08	-0.168
#VALUE!	AFF1	aff1	ENSAMXG00000015641	0.139689	0.519875	1.97805e-05	0.243
#VALUE!	FIBP	fibpa	ENSAMXG00000008182	0.00829084	-0.115254	0.451306	-0.247
#VALUE!	EFEMP2	efemp2b	ENSAMXG00000006080	0.69705	0.653494	0.000173047	0.201
#VALUE!	FADS6	fads6	ENSAMXG00000004237	0.00253706	-1.01756	0.00785528	-0.188
#VALUE!	CES3	si:ch211-93f2.1	ENSAMXG00000017283	9.38e-06	0.0618456	0.824328	0.253
#VALUE!	NBEA	nbeaa	ENSAMXG00000015757	6.38e-07	-1.09152	1.44264e-11	-0.228
	NBEA	lrba (1 to many)	ENSAMXG00000011886	0.469082	-1.73428	0.00339557	-0.228
2776	MYD88	myd88	ENSAMXG00000002362	2.2e-07	2.46556	3.13552e-95	0.42
2777	RELA	rela	ENSAMXG00000021617	0.234585	0.576478	9.01902e-06	0.229
2778	HSPA6	si:ch211-199o1.2	ENSAMXG00000026104	0.167161	0.879012	5.61104e-17	1.862
2779	SYT12	syt12	ENSAMXG00000013164	1.65e-05	-0.610227	0.00313544	-0.358
2780		peak1 (1 to many)	ENSAMXG00000013067	0.0186325	0.998222	7.33671e-07	0.112
2781	MOB1B	mob1ba	ENSAMXG00000012288	7.53e-17	0.573743	1.12583e-11	0.264
2782	SCAI	scai	ENSAMXG00000006940	4.66e-09	-1.06072	0.0018355	-0.262
2783	SLC19A1	im:7144090	ENSAMXG00000013567	2.52e-06	0.947915	4.23728e-23	0.182
2784	PSMD1	psmd1	ENSAMXG00000001344	0.0026486	-0.153291	0.0257044	-0.15
2785	CNP	cnp	ENSAMXG00000000396	0.0757607	-2.18535	5.2878e-159	-0.435
2786	NET1	net1	ENSAMXG00000010286	0.000211438	-0.225581	0.0200674	-0.349
2787	GOLIM4	golim4a	ENSAMXG00000020252	0.0081958	0.604054	2.29061e-13	0.286
2788	FBXO45	fbxo45	ENSAMXG00000015670	0.457821	-0.464853	0.000126438	-0.115
2789	GNG5	gng5	ENSAMXG00000019012	6.87e-08	0.23247	0.0304469	0.498
2790	CTSF	ctsf	ENSAMXG00000010535	1.62e-17	-0.71339	3.1121e-19	-0.221
2791	CNTNAP2		ENSAMXG00000021544	4.47e-05	-1.4707	6.16776e-10	-0.256
	CNTNAP2		ENSAMXG00000001038	0.108748	-1.14653	0.00586023	-0.256
2792	PELI3	peli3	ENSAMXG00000005816	0.822775	-0.75213	8.90105e-07	-0.353
2793	B3GNT1	b4gat1	ENSAMXG00000015876	0.0408524	-0.168932	0.339859	-0.286
2794	GLMN	glmnb	ENSAMXG00000004836	0.41195	-1.1337	0.0411085	-0.181
2795	SEZ6L2	sez6l2	ENSAMXG00000003204	7.88e-08	-1.72325	1.4599e-29	-0.327
2796	ASPHD1	asphd1	ENSAMXG00000003221	0.35735	-0.996842	0.0065838	-0.103
2797	GPR149	gpr149	ENSAMXG00000017201	0.0817825	-1.12131	0.0169648	-0.361
2798	CADM2	cadm2a	ENSAMXG00000016820	0.228381	-1.89516	9.01943e-09	-0.132
	CADM2	cadm2b	ENSAMXG00000015024	8.77e-06	-1.75577	8.61606e-08	-0.132
2799	CSRP2	csrp2	ENSAMXG00000015508	0.0697854	2.5795	3.92803e-13	0.359
2800	PARL	parla	ENSAMXG00000019197	0.00117244	-0.125734	0.517546	-0.145
	PARL	parl (1 to many)	ENSAMXG00000011530	6.27e-08	-0.00455241	0.981941	-0.145
2801	DDIT3	ddit3	ENSAMXG00000017361	0.562425	1.27424	1.86278e-24	0.242
2802	DCTN2	dctn2	ENSAMXG00000017402	0.00258047	-0.5437	4.0287e-10	-0.197
2803	CKAP5	ckap5	ENSAMXG00000009499	0.000113819	-0.486272	5.13611e-07	-0.119
2804	NRIP3	nrip3	ENSAMXG00000003817	0.0225335	-0.734125	1.08711e-06	-0.273
2805	EIF3F	eif3f	ENSAMXG00000003050	0.0353655	0.181731	0.123359	0.141
2806	DPP10	dpp10	ENSAMXG00000024284	0.000134301	-0.906282	0.000149937	-0.248
2807	C11orf68	zgc:63470	ENSAMXG00000025267	0.00444146	-0.919445	8.09169e-06	-0.155
2808	PLEKHF2	plekhf2	ENSAMXG00000026299	0.0360991	1.05716	1.10514e-05	0.343
2809	LYSMD3	lysmd3	ENSAMXG00000014583	0.00854133	0.351295	0.0152443	0.144
2810	SPHK1	sphk1 (1 to many)	ENSAMXG00000015796	4.66e-06	1.02326	1.78928e-05	0.628
2811	PRR18	prr18	ENSAMXG00000003985	5.41e-09	-2.06944	1.42091e-22	-0.467
2812	DMRTA1	dmrta1	ENSAMXG00000010890	2.2e-07	0.993676	0.0523925	0.375
2813	DIRAS1	diras1b	ENSAMXG00000006404	0.725084	-1.44733	0.00183095	-0.323
	DIRAS1	diras1a	ENSAMXG00000025069	0.0211006	-1.65559	6.12924e-08	-0.323
2814	PHLDB3	phldb3	ENSAMXG00000009288	0.225307	1.18582	2.9299e-12	0.241
2815	KBTBD11	kbtbd11	ENSAMXG00000026121	0.0360633	-0.106127	0.78081	-0.154
2816	MAP3K19	map3k19	ENSAMXG00000010253	7.01e-05	0.84349	0.000313656	0.361
2817	LMNB2	lmnb2	ENSAMXG00000021565	5.15e-08	0.0160214	0.855257	0.075
2818	VSIG10	vsig10	ENSAMXG00000001188	3.86e-16	0.566143	3.85359e-06	0.174
2819	FIBIN	fibin (1 to many)	ENSAMXG00000025955	0.747695	0.650203	0.0215565	0.243
2820	MAN1B1	man1b1a	ENSAMXG00000010554	2.06e-09	-0.417779	0.024235	-0.135
2821	KCNA2	kcna2b	ENSAMXG00000025393	0.0367536	-0.260025	0.588752	-0.356
2822	SAMD9L		ENSAMXG00000018298	0.530788	6.19701	5.87619e-43	0.474
	SAMD9L		ENSAMXG00000026304	0.0191925	3.86002	9.42136e-30	0.474
2823	ACOT4	si:dkey-11e23.3	ENSAMXG00000011942	0.0390476	-0.528974	0.117752	-0.206
2824	NHLH2	nhlh2	ENSAMXG00000026006	0.793046	-0.96435	2.0123e-06	-0.443
2825	JUN	jun	ENSAMXG00000025987	2.79e-05	0.314401	0.0051449	0.381
2826	IL17RA	il17ra1a	ENSAMXG00000011463	1.81e-18	1.6069	1.38709e-60	0.266
2827	CD151	cd151l	ENSAMXG00000021611	0.375349	1.0354	2.56624e-26	0.23
2828	FAM20C	fam20cb (1 to many)	ENSAMXG00000008054	0.837686	0.908785	1.46925e-19	0.227
2829	UBE2N	ube2na	ENSAMXG00000020296	1.5e-06	-0.0961116	0.174624	-0.13
2830	ASB8	asb8	ENSAMXG00000002972	3.64e-12	-0.528735	4.75976e-06	-0.153
2831	ZNF366	znf366	ENSAMXG00000006287	0.00202287	-1.56344	0.0017302	-0.379
2832	PARD6G	pard6gb	ENSAMXG00000011354	0.827938	0.316457	0.0132854	0.432
2833	KDELC2	kdelc2	ENSAMXG00000019510	5.15e-08	0.118456	0.450585	0.177
2834	PLEC	pleca	ENSAMXG00000020763	0.546298	1.22794	1.81459e-13	0.104
	PLEC	plecb	ENSAMXG00000016939	0.402307	1.05192	2.45373e-28	0.104
2835	SLITRK1	slitrk1	ENSAMXG00000025746	0.00233963	-1.80714	2.24675e-06	-0.232
2836	NT5DC1	nt5dc1	ENSAMXG00000003910	0.0266049	-0.556258	2.10054e-07	-0.273
2837	GLDC	gldc	ENSAMXG00000014431	0.0261416	1.15989	2.15991e-31	0.267
2838	DTX3	zgc:66440	ENSAMXG00000004526	0.00521073	-0.707829	8.23011e-06	-0.099
2839	SLC25A20	slc25a20	ENSAMXG00000008463	0.18274	0.261405	0.0155668	0.375
2840	CTNNBIP1	ctnnbip1	ENSAMXG00000013263	0.679275	-0.672623	0.0060118	-0.133
2841	CSRNP3	csrnp3	ENSAMXG00000010481	4.91e-11	-1.60399	6.37032e-25	-0.206
2842	RPP25	rpp25	ENSAMXG00000024919	0.468007	-2.11972	2.34651e-05	-0.188
2843	THBD	thbd	ENSAMXG00000026459	0.00335063	0.368216	0.443955	0.509
2844	COX5A	cox5ab	ENSAMXG00000016610	0.349835	-0.366241	3.84606e-05	-0.177
2845	FAM101A	fam101a	ENSAMXG00000019858	0.0175241	-0.879557	0.000105874	-0.218
2846	FOXE1	foxe1	ENSAMXG00000025300	0.727464	-1.45065	0.00230198	-0.426
2847	EIF3K	eif3k	ENSAMXG00000000827	0.179898	-0.273605	0.0120525	-0.157
2848	SNX18	snx18a	ENSAMXG00000019680	0.0164364	0.3564	0.00103929	0.161
2849	WSCD1	wscd1b	ENSAMXG00000006444	2.49e-10	0.599833	0.0157669	0.276
2850	ELMOD2	elmod2	ENSAMXG00000005577	0.253043	-0.342416	0.00679812	-0.125
2851	CDC42EP4	cdc42ep4b	ENSAMXG00000024838	0.0220553	1.28555	3.51828e-08	0.333
2852	SERTAD2	sertad2b	ENSAMXG00000025807	0.516155	0.45347	0.0254266	0.198
2853	R3HDM2	r3hdm2	ENSAMXG00000017180	2.95e-10	-1.71422	7.57335e-15	-0.156
2854	EXOC3	exoc3	ENSAMXG00000009782	0.629109	-0.33668	0.0186025	-0.125
2855	FGD6	fgd6 (1 to many)	ENSAMXG00000013769	0.521745	0.740887	1.06485e-06	0.24
2856	HCLS1	hcls1	ENSAMXG00000006045	0.035764	0.133862	0.318195	0.625
2857	PAK2	pak2a	ENSAMXG00000006438	9.48e-08	0.357399	7.62141e-07	0.178
2858	HMHA1	hmha1b	ENSAMXG00000015968	0.0230259	0.344705	0.248961	0.354
2859	TSPYL5	zgc:66430	ENSAMXG00000000185	0.016929	-0.024785	0.871861	-0.136
2860	PPA1	ppa1b	ENSAMXG00000012444	0.956067	-0.254176	0.00480168	-0.121
2861	SCRIB	scrib	ENSAMXG00000018369	0.683069	0.577151	5.18833e-09	0.164
2862	NQO1	nqo1 (1 to many)	ENSAMXG00000007102	0.000488269	0.567171	0.265241	0.939
	NQO1	nqo1 (1 to many)	ENSAMXG00000007098	4.31e-32	0.978355	3.5622e-33	0.939
2863	AEN	isg20	ENSAMXG00000013670	1.04e-05	1.01046	3.44698e-23	0.312
2864	SLC26A11	slc26a11	ENSAMXG00000004718	9.05e-12	1.50788	6.72199e-21	0.179
2865	SLC25A41	slc25a23a	ENSAMXG00000011724	0.0473614	0.601388	3.15719e-07	0.285
2866	AATK	aatkb	ENSAMXG00000021400	0.00407891	-0.732358	1.48398e-05	-0.191
2867	YIPF6	yipf6	ENSAMXG00000011419	0.00380223	0.726613	3.13415e-13	0.129
2868	ADO	adoa	ENSAMXG00000025620	0.236332	-0.847464	2.08808e-05	-0.132
2869	TDRKH	tdrkh	ENSAMXG00000011664	0.110128	-0.466068	0.00393183	-0.105
2870	UNC5C	unc5c	ENSAMXG00000002750	0.00099814	-1.0949	0.00105563	-0.233
2871	HHIPL1	hhipl1	ENSAMXG00000018761	0.000853747	0.885196	2.47782e-08	0.202
2872	CACNB4	cacnb4a	ENSAMXG00000003206	0.0269756	-0.261393	0.234261	-0.24
	CACNB4	cacnb4b	ENSAMXG00000001858	6.53e-09	-2.28624	1.89899e-35	-0.24
2873	PGBD4	pgbd4 (1 to many)	ENSAMXG00000020130	0.0360633	-0.798315	0.00012002	-0.19
	PGBD4	pgbd4 (1 to many)	ENSAMXG00000005421	0.573756	-0.372365	0.0129485	-0.19
3005	CEP97	cep97	ENSAMXG00000015863	0.00161642	-0.131971	0.419535	-0.086
3006	LHFPL1	lhfp	ENSAMXG00000008907	0.00172697	0.298688	0.150867	0.682
	LHFPL1		ENSAMXG00000009906	0.948895	0.374394	0.000489048	0.682
3007	FES	fes	ENSAMXG00000015161	0.33109	0.98282	0.000128815	0.293
3008	LIMK2	limk2	ENSAMXG00000012047	0.0527791	0.798184	7.73026e-09	0.413
3009	PLCB1	plcb1 (1 to many)	ENSAMXG00000014951	5.3e-06	-0.927976	0.000218238	-0.322
3010	ANXA2	anxa2a	ENSAMXG00000000392	4.72e-09	1.35523	3.61828e-94	0.789
3011	RGS6	rgs6	ENSAMXG00000017364	1.04e-14	-1.90327	6.98272e-17	-0.142
3012	GRID1	grid1b	ENSAMXG00000018471	0.105973	-2.45493	2.65393e-09	-0.145
3013	ACBD3	acbd3	ENSAMXG00000002091	0.0378136	0.168392	0.0635043	0.075
3014	C16orf72	zgc:66160	ENSAMXG00000002505	0.00171322	0.424137	9.66575e-06	0.087
3015	COL18A1	col18a1	ENSAMXG00000003496	5.62e-08	0.926524	2.24075e-57	0.299
3016	RGS7	rgs7b	ENSAMXG00000007898	0.0717052	-1.29848	0.0375426	-0.228
	RGS7	rgs7a	ENSAMXG00000011216	0.020715	-1.45416	1.5624e-07	-0.228
3017	CADM1	cadm1a	ENSAMXG00000004909	0.0361775	0.26218	0.44205	0.231
3018	PYCR1	pycr1b	ENSAMXG00000020398	1.26e-24	0.0496651	0.631741	0.343
3019	SLC8A1	slc8a1a	ENSAMXG00000011704	3.79e-10	-1.4996	3.48204e-14	-0.263
3020	PCP4	pcp4a	ENSAMXG00000025734	0.701578	-1.38195	1.87679e-06	-0.402
3021	FAM43B	fam43b	ENSAMXG00000024828	0.759599	-1.50084	0.0127339	-0.24
3022	CSMD1	csmd1	ENSAMXG00000003842	0.462205	-1.06697	0.0440424	-0.191
3023	PTTG1IP	pttg1ipa	ENSAMXG00000004823	8.08e-07	0.780458	2.54283e-15	0.395
3024	FHL3	fhl3b	ENSAMXG00000020826	0.00519657	0.940989	1.60594e-05	0.239
3025	GRIN2A	grin2aa	ENSAMXG00000002516	0.352162	-1.4853	0.0176041	-0.281
	GRIN2A	grin2bb (1 to many)	ENSAMXG00000018685	0.037856	-0.992575	0.144024	-0.281
	GRIN2A	grin2ab	ENSAMXG00000004215	0.100501	-2.66298	2.72178e-10	-0.281
3026	FAM46C	fam46c	ENSAMXG00000025994	0.00589843	0.543845	0.200498	0.635
3027	ZNRF3	znrf3	ENSAMXG00000001860	0.00982035	1.13911	0.000183624	0.27
3028	OPCML	opcml	ENSAMXG00000004329	0.0118707	-0.854315	0.0786589	-0.208
3029	TRAIP	traip	ENSAMXG00000007137	0.00755809	0.364977	0.485959	0.264
3030	EMILIN3	emilin3 (1 to many)	ENSAMXG00000017985	2.01e-09	-0.576899	9.2619e-06	-0.679
3031	PNMA3	pnma2	ENSAMXG00000024979	0.0178178	-0.867402	1.07266e-12	-0.348
3032	UTY	kdm6al	ENSAMXG00000013399	0.213682	-0.551757	1.43823e-06	-0.484
3033	DNAH2	dnah2	ENSAMXG00000002878	0.732537	0.94245	3.16463e-06	0.224
3034	SMTN	smtnb	ENSAMXG00000021082	1.88e-06	0.0509064	0.861377	0.35
3035	FAM120C	fam120c	ENSAMXG00000017956	0.310573	0.53254	0.0105599	0.15
3036	CNTN2	cntn2	ENSAMXG00000009898	0.138842	-0.590874	0.0275171	-0.419
3037	OAF	oaf (1 to many)	ENSAMXG00000007400	0.00125403	0.0900907	0.666233	0.247
3038	POU6F1		ENSAMXG00000016607	0.00215832	-0.424038	0.178216	-0.153
3039	TM2D3	tm2d3	ENSAMXG00000020868	0.0335541	-0.476894	4.58104e-05	-0.132
3040	EFNA5	efna5a	ENSAMXG00000009088	0.00751296	-0.201597	0.154804	-0.195
3041	MAP7D2	map7d2b	ENSAMXG00000013940	6.17e-05	-1.07085	1.25635e-25	-0.266
	MAP7D2		ENSAMXG00000006825	0.787844	-1.27885	0.00398584	-0.266
3042	THAP7	thap7	ENSAMXG00000017189	0.255958	-1.23591	8.76748e-08	-0.111
3043	SOCS3	socs3a	ENSAMXG00000024895	0.99657	1.7956	2.15993e-11	1.479
	SOCS3	socs3b	ENSAMXG00000025210	0.332373	0.616962	0.0100102	1.479
3044	XPOT	xpot	ENSAMXG00000013542	8.11e-07	0.318147	0.000718035	0.072
3045	NELL2	nell2a	ENSAMXG00000014574	1.21e-13	-0.696593	5.7143e-15	-0.318
	NELL2	nell2b	ENSAMXG00000016579	7.3e-07	-1.84886	4.88648e-18	-0.318
3046	42987	sept9b	ENSAMXG00000009588	0.930262	0.221198	0.0113618	0.108
	42987	sept9 (1 to many)	ENSAMXG00000012692	0.29374	0.237244	0.0265751	0.108
3047	SMIM10	smim10	ENSAMXG00000024990	0.150864	1.09428	0.00886175	0.239
3048	AP3M1	ap3m1	ENSAMXG00000004796	3.16e-05	0.445253	5.60671e-06	0.118
3049	MAFF	maff	ENSAMXG00000008651	0.0168314	0.375558	0.00552298	0.736
3050	ANKS1B	anks1b	ENSAMXG00000015871	0.000125382	-0.480154	0.0025996	-0.133
3051	INTS5	ints5	ENSAMXG00000010497	0.83123	-0.290463	0.0431539	-0.148
3052	RPS27L	rps27.2	ENSAMXG00000000321	0.153105	2.3167	1.5232e-109	0.181
3053	INPP5J	inpp5jb	ENSAMXG00000021129	2.83e-19	-0.0796966	0.654343	-0.331
3054	WBSCR17	wbscr17	ENSAMXG00000004115	0.0588115	-1.26578	9.6631e-06	-0.205
3055	CDK10	cdk10	ENSAMXG00000018079	1.12e-06	0.0886037	0.723598	0.144
3056	METTL7A	si:ch211-173n18.3	ENSAMXG00000001497	0.0185005	0.965113	3.18756e-11	0.344
3057	SV2B	sv2ba	ENSAMXG00000021489	0.174168	-2.07161	5.58611e-06	-0.391
	SV2B		ENSAMXG00000020811	0.0501001	-1.12453	0.000887625	-0.391
3058	FAM131C	fam131c	ENSAMXG00000012498	0.919469	-1.49528	1.72779e-07	-0.28
3059	PRKG1	prkg1a	ENSAMXG00000002208	0.143419	0.638008	0.000922477	0.141
3060	AHNAK2		ENSAMXG00000001960	0.0977931	-1.30248	3.72209e-08	-0.303
3061	DBX2	dbx2	ENSAMXG00000014548	0.000128815	1.2837	1.41703e-08	0.257
3062	ZFP36L1	zfp36l1a	ENSAMXG00000002202	2.08e-16	0.780438	4.63379e-36	0.429
	ZFP36L1	zfp36l1b	ENSAMXG00000009284	0.877205	1.08646	2.43192e-08	0.429
3063	ZBTB3	zbtb3	ENSAMXG00000001207	0.0196161	-0.958682	0.000403558	-0.12
3064	DRG1	drg1	ENSAMXG00000019165	0.360308	-0.296582	0.0107968	-0.088
	DRG1	drg1 (1 to many)	ENSAMXG00000013540	0.396647	-0.395584	0.0119521	-0.088
3065	ADARB2	adarb2	ENSAMXG00000018897	0.0166868	-1.79486	0.000587898	-0.267
3066	KCNQ5	kcnq5a	ENSAMXG00000004427	0.0131994	-1.06495	6.01065e-08	-0.364
3067	MORF4L1	morf4l1	ENSAMXG00000002753	0.0181483	-0.270203	0.00428856	-0.098
3068	NUDT17	nudt17	ENSAMXG00000018235	0.00112739	0.470289	0.00797192	0.252
3069	CYP4X1	cyp4t8	ENSAMXG00000001499	8.82e-06	-1.00237	0.0263334	-0.322
3070	PCLO	pcloa	ENSAMXG00000010328	1.97e-10	-1.13239	1.08184e-12	-0.189
3071	MYT1L	myt1la	ENSAMXG00000001873	0.955942	-1.93307	2.32283e-11	-0.165
	MYT1L	myt1l (1 to many)	ENSAMXG00000013895	1.22e-06	-2.61899	9.33623e-13	-0.165
3072	UBE2H	ube2h	ENSAMXG00000019233	0.168937	0.459026	6.79537e-06	0.13
3073	POFUT2	pofut2	ENSAMXG00000018782	0.615674	0.892089	2.32555e-08	0.132
3074	TEAD1	tead1a	ENSAMXG00000013086	0.0353772	0.53659	0.000167932	0.289
	TEAD1	tead1b	ENSAMXG00000010081	0.145059	0.467048	0.00259884	0.289
3075	PLCD1	plcd1b	ENSAMXG00000000951	1.89e-11	0.959428	9.30194e-16	0.308
	PLCD1	plcd1a	ENSAMXG00000002736	4.68e-09	1.20241	2.75711e-31	0.308
3076	RNF220	rnf220b	ENSAMXG00000005222	0.000682921	-2.58176	6.17931e-07	-0.227
	RNF220	rnf220a	ENSAMXG00000012286	0.00508463	-0.634796	2.09067e-07	-0.227
3077	BCAM	bcam	ENSAMXG00000001733	0.0233985	1.11345	6.04813e-33	0.245
3078	DCC	dcc	ENSAMXG00000014271	1.69e-06	-0.330802	0.201779	-0.188
3079	KCNJ11	kcnj11l	ENSAMXG00000017557	3.05e-09	-1.10523	5.31793e-07	-0.277
3080	TLR5	tlr5b	ENSAMXG00000026012	0.00156017	0.431914	0.218646	0.436
3081	TMEM203	tmem203	ENSAMXG00000024888	0.408596	-0.566255	0.0239822	-0.132
3082	GABRD	gabrd	ENSAMXG00000015087	0.0143744	-1.33171	0.00818391	-0.269
3083	MCRS1	mcrs1	ENSAMXG00000014205	0.959415	-0.482153	1.94973e-06	-0.156
3084	HIST1H1C	si:ch211-103n10.5	ENSAMXG00000026270	0.528576	1.35781	0.0102472	0.286
3085	COL14A1	si:zfos-632h11.7 (1 to many)	ENSAMXG00000018454	0.0175707	0.30103	0.0633896	0.363
	COL14A1	col14a1	ENSAMXG00000012535	7.12e-07	0.617584	1.94938e-14	0.363
3086	TPRG1	tprg1	ENSAMXG00000004844	0.012442	0.182629	0.144265	0.582
3087	WNT7B	wnt7bb	ENSAMXG00000015231	0.00105849	0.354514	0.0539731	0.358
3088	ZC3H6	zc3h8	ENSAMXG00000013613	0.000128475	-0.341513	0.052481	-0.117
3089	COL25A1	col25a1	ENSAMXG00000011223	7.67e-05	-1.20616	0.00353254	-0.368
3090	SRSF10	srsf10b	ENSAMXG00000015367	0.000420008	0.214517	0.0277168	0.105
3091	RALGAPA2	ralgapa2	ENSAMXG00000008520	0.985741	0.50955	0.00301251	0.137
3092	UROS	uros	ENSAMXG00000005604	0.000699003	-0.0760404	0.764022	-0.273
3093	VWC2	vwc2	ENSAMXG00000001787	0.117026	-0.895549	0.011698	-0.359
3094	FAM78B	fam78ba	ENSAMXG00000018730	0.00615205	-1.35748	0.0113967	-0.163
3095	NDUFA4	ndufa4l	ENSAMXG00000002982	0.100443	-0.269682	0.0245775	-0.156
3096	TMEM120A	zgc:103681	ENSAMXG00000004219	0.00808755	1.26907	1.40047e-13	0.115
3097	MAOA	mao	ENSAMXG00000002529	0.114937	0.317527	0.0217612	0.311
3098	RASSF10	rassf10a (1 to many)	ENSAMXG00000013088	0.351991	0.919881	4.76055e-07	0.411
3099	SPOCK3	spock3	ENSAMXG00000000354	0.632683	-1.41445	3.9734e-06	-0.247
3100	TMEM63A	tmem63a	ENSAMXG00000000564	7.63e-08	-0.209767	0.273231	-0.445
3101	RYR1	ryr1a (1 to many)	ENSAMXG00000009971	0.0234199	0.00239222	0.997723	0.171
3196	SRGAP3	srgap3	ENSAMXG00000002500	6.48e-06	-0.265857	0.09649	-0.104
3197	FAM217B	si:ch211-266k22.6	ENSAMXG00000003167	8.46e-07	-1.8786	1.3966e-09	-0.171
	FAM217B	fam217b	ENSAMXG00000002686	3.02e-07	-0.852911	2.17323e-05	-0.171
3198	TUBB		ENSAMXG00000017246	9.53e-12	-3.03481	6.19827e-44	-0.19
	TUBB	zgc:153426	ENSAMXG00000019693	0.0213747	-1.88406	1.1049e-131	-0.19
3199	SUPT5H	supt5h	ENSAMXG00000009128	0.637465	-0.282767	0.000181333	-0.082
3200	ASB13	asb13b	ENSAMXG00000012342	0.00121161	-1.25842	1.36975e-07	-0.363
3201	PTPN1	ptpn1	ENSAMXG00000018713	0.000347662	0.951353	1.56096e-12	0.132
3202	PIK3R4	pik3r4	ENSAMXG00000015278	5.58e-13	-0.0786314	0.600038	-0.101
3203	ESRRG	esrrga	ENSAMXG00000020766	1.35e-44	-1.92991	2.8966e-36	-0.233
3204	PLXNB2	si:ch211-127b11.1	ENSAMXG00000019507	0.302528	1.14988	5.8598e-51	0.198
3205	SLC30A10	slc30a10	ENSAMXG00000008714	0.00350033	0.828818	1.44618e-05	0.224
3206	COL27A1	col27a1a	ENSAMXG00000014762	5.9e-14	0.0236481	0.908577	0.434
3207	SCN8A	scn8ab	ENSAMXG00000001489	6.01e-16	-0.210863	0.394093	-0.344
	SCN8A	scn8aa	ENSAMXG00000004617	9.98e-11	-0.725163	0.000613078	-0.344
3208	FLNA	flna	ENSAMXG00000013411	0.803514	0.792557	9.10259e-19	0.475
3209	ANXA6	anxa6	ENSAMXG00000020608	9.01e-06	-0.181492	0.174941	-0.372
3210	SLC6A17	slc6a17 (1 to many)	ENSAMXG00000016824	0.391225	-0.805721	0.010142	-0.199
3211	PGAP1	pgap1	ENSAMXG00000024394	0.746392	0.760241	0.00997326	0.168
3212	ACSL5	acsl5	ENSAMXG00000013427	9.13e-05	0.872482	1.57832e-09	0.387
3213	PSMD12	psmd12 (1 to many)	ENSAMXG00000011565	2.23e-11	-0.0399124	0.667103	-0.147
3214	ENTPD4	entpd4	ENSAMXG00000015459	0.95809	-0.279832	0.00254641	-0.139
3215	TRIM33	trim33	ENSAMXG00000012262	0.53926	-0.600108	8.32458e-11	-0.063
3216	LRP10	lrp10	ENSAMXG00000003884	1.49e-06	0.476644	4.29651e-07	0.383
3217	MAP3K5	map3k5	ENSAMXG00000007103	4.7e-13	0.804922	2.31668e-15	0.137
3218	STMN3	stmn3	ENSAMXG00000017478	2.25e-08	-0.556886	0.000156087	-0.153
3219	MYO5A	myo5ab	ENSAMXG00000017247	0.0143937	-0.261003	0.037157	-0.197
3220	DNAH10	si:dkeyp-86b9.1	ENSAMXG00000003064	0.0670041	0.648142	0.00308412	0.174
3221	NMB	nmba	ENSAMXG00000016784	0.00346032	5.08152	1.7832e-103	0.344
3222	WDR96	cfap43	ENSAMXG00000013039	0.0246649	0.776568	0.000583298	0.214
3223	KLHDC1	klhdc1 (1 to many)	ENSAMXG00000020153	0.0015542	-0.586322	0.0377083	-0.143
3224	FAM212B	fam212b (1 to many)	ENSAMXG00000009096	4.27e-12	-3.11217	2.12063e-23	-0.158
3225	ZNF347		ENSAMXG00000005539	0.0296199	0.0326221	0.852473	0.127
	ZNF347		ENSAMXG00000015832	0.969968	0.398027	0.00148131	0.127
	ZNF347		ENSAMXG00000009776	0.000311967	0.393305	2.65301e-09	0.127
	ZNF347		ENSAMXG00000010078	0.00374637	0.159789	0.0367603	0.127
	ZNF347		ENSAMXG00000003139	0.553448	0.315945	0.0119437	0.127
	ZNF347		ENSAMXG00000005017	0.0245961	0.0764354	0.698659	0.127
	ZNF347		ENSAMXG00000018151	0.287305	0.334212	0.000321636	0.127
	ZNF347		ENSAMXG00000009676	5.18e-05	0.586683	1.27147e-07	0.127
	ZNF347		ENSAMXG00000007811	0.11066	0.228216	0.00995193	0.127
	ZNF347		ENSAMXG00000003111	0.181124	0.298353	0.0359658	0.127
	ZNF347		ENSAMXG00000011414	0.337272	0.302839	0.00355989	0.127
	ZNF347		ENSAMXG00000005622	0.380479	0.327983	6.4245e-05	0.127
	ZNF347		ENSAMXG00000011804	0.447381	0.436172	0.000172345	0.127
	ZNF347		ENSAMXG00000018156	0.094439	0.230343	0.0263725	0.127
	ZNF347		ENSAMXG00000003759	0.00314165	0.708451	0.00815339	0.127
	ZNF347		ENSAMXG00000010038	0.00750933	0.0979532	0.319608	0.127
ERRER	DNM3	dnm3 (1 to many)	ENSAMXG00000011794	4.08e-07	-1.30458	1.03128e-19	-0.162
	DNM3	dnm3a	ENSAMXG00000012779	0.00198482	-1.26936	4.69413e-05	-0.162
#VALUE!	MPZL1	mpzl1l	ENSAMXG00000008829	7.44e-06	0.124702	0.182056	0.171
#VALUE!	NOL8	nol8	ENSAMXG00000005065	1.4e-08	0.30323	0.00526477	0.105
#VALUE!	CCDC151	ccdc151	ENSAMXG00000010060	0.000702964	0.651574	0.00725195	0.214
#VALUE!	TOR4A	tor4aa	ENSAMXG00000024916	4.6e-06	0.604675	6.11059e-05	0.515
#VALUE!	HIBCH	hibch	ENSAMXG00000018759	0.467661	0.53341	0.00555216	0.32
#VALUE!	RPS6KL1	rps6kl1	ENSAMXG00000014346	2.81e-06	-0.984792	3.12482e-05	-0.197
#VALUE!	QRICH1	qrich1	ENSAMXG00000006971	0.0506355	-0.584186	2.30714e-05	-0.106
#VALUE!	HYLS1	si:dkey-23f9.4	ENSAMXG00000002228	0.946556	-0.482952	0.006999	-0.217
#VALUE!	UVRAG	uvrag	ENSAMXG00000008887	0.364338	-0.453913	0.00489323	-0.162
#VALUE!	SH3BGRL2	sh3bgrl2	ENSAMXG00000004378	1.08e-32	-2.89244	1.38647e-25	-0.163
#VALUE!	ATL1	atl1	ENSAMXG00000003230	0.0015456	-2.45921	1.64896e-97	-0.347
#VALUE!	C1orf228	si:ch211-241d21.5	ENSAMXG00000005250	0.0371498	0.416402	0.367338	0.171
#VALUE!	ZNF536	znf536	ENSAMXG00000006281	0.0314963	-1.66356	8.55153e-14	-0.299
#VALUE!	BAZ1A	im:6907928	ENSAMXG00000002816	3.61e-05	0.0339262	0.776693	0.393
#VALUE!	ECI2	eci2	ENSAMXG00000018979	4.82e-11	0.558319	1.00389e-09	0.252
#VALUE!	LDB1	ldb1 (1 to many)	ENSAMXG00000020796	0.103037	-0.816549	1.57939e-29	-0.115
	LDB1	ldb1a	ENSAMXG00000012067	0.782057	-0.351612	5.50297e-06	-0.115
#VALUE!	CTR9	ctr9	ENSAMXG00000010162	0.000187564	0.12473	0.252967	0.097
#VALUE!	MSRB1	msrb1b	ENSAMXG00000008163	5.46e-26	1.80157	1.81659e-57	0.179
#VALUE!	SCAMP5	scamp5a	ENSAMXG00000000765	0.457985	-0.659877	1.4699e-07	-0.203
#VALUE!	PNP	pnp5a	ENSAMXG00000007985	2.15e-11	0.439949	3.14448e-14	0.711
#VALUE!	GJC2	cx47.1	ENSAMXG00000019904	0.00400703	-2.04585	1.86826e-05	-0.32
#VALUE!	OPA1	opa1	ENSAMXG00000012295	5.65e-06	-0.261316	0.00456873	-0.114
#VALUE!	SFMBT2	sfmbt2	ENSAMXG00000005894	0.0455399	1.68795	9.4205e-27	0.258
#VALUE!	SMC5	smc5	ENSAMXG00000020845	0.0363533	0.233079	0.19281	0.175
#VALUE!	KIAA1279	kif1bp	ENSAMXG00000009616	0.0254037	-0.382066	0.000750933	-0.162
#VALUE!	TGM2	tgm2b	ENSAMXG00000015896	0.0070611	0.735237	3.27411e-24	0.455
#VALUE!	PJA2	pja2	ENSAMXG00000006782	0.0347065	-0.0526872	0.679798	-0.2
#VALUE!	GDI1	gdi1 (1 to many)	ENSAMXG00000017242	6.64e-07	-0.168731	0.312192	-0.202
	GDI1	gdi1 (1 to many)	ENSAMXG00000009105	6.03e-05	-0.515303	0.155945	-0.202
#VALUE!	RUFY2	rufy2	ENSAMXG00000021356	1.5e-07	-0.738399	4.56418e-11	-0.075
#VALUE!	NHSL2	nhsl2	ENSAMXG00000013279	0.000754602	0.585491	0.00107733	0.206
#VALUE!	ZDHHC18	zdhhc18a	ENSAMXG00000020223	9.64e-07	0.345957	0.00106951	0.169
#VALUE!	RXRB	rxrba	ENSAMXG00000013864	0.829515	-0.21977	0.0121658	-0.161
#VALUE!	HSPA1B	si:ch211-199o1.2	ENSAMXG00000026104	0.167161	0.879012	5.61104e-17	0.644
#VALUE!	HSPA1A	si:ch211-199o1.2	ENSAMXG00000026104	0.167161	0.879012	5.61104e-17	0.735
#VALUE!	PPP1R11	ppp1r11	ENSAMXG00000017736	0.000299727	-0.103009	0.322351	-0.128
#VALUE!	MOG		ENSAMXG00000004293	6.39e-05	-1.82165	2.91689e-10	-0.582
3341	DCTN1		ENSAMXG00000019157	7.62e-07	-0.461479	0.0265644	-0.184
	DCTN1	dctn1b	ENSAMXG00000018285	3.87e-08	-0.621761	3.98692e-08	-0.184
	DCTN1		ENSAMXG00000019166	2.7e-05	-0.355972	0.143514	-0.184
3342	TMEM240	tmem240a	ENSAMXG00000012401	4.97e-05	-1.50139	4.43324e-12	-0.197
	TMEM240	tmem240b	ENSAMXG00000008662	0.720532	-1.24931	4.61267e-07	-0.197
3343	ZBTB10	zbtb10	ENSAMXG00000011157	0.0727276	0.448526	0.000763457	0.151
3344	LGR4	lgr4	ENSAMXG00000006034	0.154001	0.456682	0.022711	0.237
3345	CFI	cfi (1 to many)	ENSAMXG00000003246	1.21e-29	0.455738	1.474e-06	0.599
	CFI	cfi (1 to many)	ENSAMXG00000016365	7.31e-80	0.360876	7.64359e-07	0.599
3346	ATP6AP1L	atp6ap1lb	ENSAMXG00000013808	6.5e-07	-1.91396	2.4452e-16	-0.287
	ATP6AP1L	atp6ap1la	ENSAMXG00000004016	0.0519672	-1.82665	8.47704e-36	-0.287
3347	WDR52	cfap44	ENSAMXG00000014682	0.000387939	0.569999	0.119138	0.177
3348	TRIM71	trim71	ENSAMXG00000000164	0.0280067	0.758524	9.32396e-09	0.378
3349	SYT3	syt3	ENSAMXG00000009637	0.386069	-1.44098	0.00510362	-0.315
3350	C8orf82	si:ch1073-287p18.1	ENSAMXG00000013401	0.00797609	0.102207	0.681934	0.14
3351	VDAC1	vdac1	ENSAMXG00000008989	0.208703	-0.163401	0.0226342	-0.166
3352	CLIC1	clic1	ENSAMXG00000019896	0.918812	0.505169	0.01635	0.557
3353	CARKD	carkd	ENSAMXG00000003485	0.139081	-0.442346	0.00108547	-0.091
3354	EML6	eml6 (1 to many)	ENSAMXG00000006744	0.000390441	-0.747355	4.52134e-05	-0.148
3355	UBE2QL1	ube2ql1	ENSAMXG00000017680	0.0614784	-0.923868	1.87552e-05	-0.29
3356	ATAD3C	atad3b (1 to many)	ENSAMXG00000008660	3.58e-07	0.774824	1.1323e-08	0.401
	ATAD3C	atad3b (1 to many)	ENSAMXG00000008656	8.07e-07	0.736703	2.01903e-11	0.401
3357	PPP3R1	wdr92 (1 to many)	ENSAMXG00000014972	0.82026	-0.56195	8.0159e-10	-0.213
3358	CEBPD	cebpd	ENSAMXG00000025594	0.0013626	1.69526	1.57094e-39	0.63
3359	SLC12A8	slc12a8	ENSAMXG00000006033	0.0402107	0.148988	0.632084	0.232
3360	TMEM185B		ENSAMXG00000017132	0.00193075	0.0970771	0.58134	0.1
	TMEM185B	tmem185	ENSAMXG00000020219	6.77e-06	0.246809	0.0341959	0.1
3361	KIF4B	kif4	ENSAMXG00000020300	9.28e-07	0.107912	0.246788	0.384
3362	GPX1	gpx1a	ENSAMXG00000006809	0.00392566	0.359001	0.000181333	0.164
3363	ZBED5	zbed9	ENSAMXG00000001791	0.828598	-1.8786	0.00273111	-0.113
3364	CKMT1B	ckmt1	ENSAMXG00000013684	3.25e-09	-2.46646	1.8715e-111	-0.351
3365	PNMA2	pnma2	ENSAMXG00000024979	0.0178178	-0.867402	1.07266e-12	-0.254
3366	ARHGEF25	arhgef25 (1 to many)	ENSAMXG00000013052	0.000187274	-0.930094	0.000426783	-0.251
3367	RDH14	rdh14a	ENSAMXG00000021238	0.140565	-0.574198	0.000260072	-0.192
3368	CD302	cd302	ENSAMXG00000009962	0.523903	0.421127	0.000116834	0.242
3369	ARFGAP3	arfgap3	ENSAMXG00000017159	2.75e-09	0.323942	0.00259705	0.126
3370	HBB	si:ch211-5k11.12	ENSAMXG00000016392	0.0812067	0.820603	1.87755e-24	0.761
3433	UBAP1L	ubap1lb	ENSAMXG00000002920	0.475375	-2.11634	4.81421e-07	-0.239
	UBAP1L	ubap1la	ENSAMXG00000013099	0.614092	-2.341	1.0028e-05	-0.239
3434	FMN1	fmn1	ENSAMXG00000004809	0.014294	-0.00383581	0.995715	-0.176
3435	TMEM150C	tmem150c	ENSAMXG00000001521	0.610147	-1.36934	1.9823e-06	-0.231
3436	SMIM20	smim20	ENSAMXG00000010846	0.661067	0.940178	8.4977e-15	0.144
3437	ATXN7L3B	atxn7l3	ENSAMXG00000015373	0.0141365	-0.845097	0.0282275	-0.188
	ATXN7L3B	si:dkeyp-118b1.2	ENSAMXG00000012107	0.218873	-0.375105	0.00386017	-0.188
3438	ZNF850		ENSAMXG00000005539	0.0296199	0.0326221	0.852473	0.237
	ZNF850		ENSAMXG00000015832	0.969968	0.398027	0.00148131	0.237
	ZNF850		ENSAMXG00000009776	0.000311967	0.393305	2.65301e-09	0.237
	ZNF850		ENSAMXG00000010078	0.00374637	0.159789	0.0367603	0.237
	ZNF850		ENSAMXG00000003139	0.553448	0.315945	0.0119437	0.237
	ZNF850		ENSAMXG00000005017	0.0245961	0.0764354	0.698659	0.237
	ZNF850		ENSAMXG00000018151	0.287305	0.334212	0.000321636	0.237
	ZNF850		ENSAMXG00000009676	5.18e-05	0.586683	1.27147e-07	0.237
	ZNF850		ENSAMXG00000007811	0.11066	0.228216	0.00995193	0.237
	ZNF850		ENSAMXG00000003111	0.181124	0.298353	0.0359658	0.237
	ZNF850		ENSAMXG00000011414	0.337272	0.302839	0.00355989	0.237
	ZNF850		ENSAMXG00000005622	0.380479	0.327983	6.4245e-05	0.237
	ZNF850		ENSAMXG00000011804	0.447381	0.436172	0.000172345	0.237
	ZNF850		ENSAMXG00000018156	0.094439	0.230343	0.0263725	0.237
	ZNF850		ENSAMXG00000003759	0.00314165	0.708451	0.00815339	0.237
	ZNF850		ENSAMXG00000010038	0.00750933	0.0979532	0.319608	0.237
