# Supplementary material for: Metabolic shift toward ketosis in asocial cavefish increases social-like affinity
Source: BMC Biol. 2023 Oct 16;21:219. doi: 10.1186/s12915-023-01725-9 (PMC10577988; doi:10.1186/s12915-023-01725-9)
Supplement: Supplementary file 7 — Additional file 7. Supporting data values. [file 12915_2023_1725_MOESM7_ESM.xlsx]

## Sheet: Fig.1
group_ID	Fish #	Keto_Xtra	Glucose_Xtra	weight	pop	Treatment	Gluc_Mojo	Keto-Mojo	GKI_Mojo
Cont_PAb2-1132-Tray1	1	0.4	98		CF	Con	72	0.1	27.5	Keto-mojo adjustment
Cont_PAb2-1132-Tray1	3		97	0.24	CF	Con	71			Glucose = 0.8277x -8.9748
Cont_PAb2-1132-Tray1	2	0.4	98	0.4	CF	Con	72	0.1	27.5	Ketone = 0.3584x + 0.00229
Cont_PAb2-1132-Tray1	4				CF	Con
Cont_PAb2-1132-Tray2	1	0.3	85	0.3	CF	Con	61	0.1	31
Cont_PAb2-1132-Tray2	3				CF	Con
Cont_PAb2-1132-Tray2	2	0.4	145	0.32	CF	Con	111	0.1	42.3
Cont_PAb2-1132-Tray2	4	0.6	129	0.34	CF	Con	98	0.2	25
Cont_PAb2-1132-Tray6	1	0.6	101	0.36	CF	Con	75	0.2	19.1
Cont_PAb2-1132-Tray6	3	0.5	62	0.47	CF	Con	42	0.2	12.9
Cont_PAb2-1132-Tray6	2	0.5	115	0.45	CF	Con	86	0.2	26.4
Cont_PAb2-1132-Tray6	4	0.3	156	0.27	CF	Con	120	0.1	60.7
Cont_PAb2-1132-Tray5	1	0.4	113	0.33	CF	Con	85	0.1	32.2
Cont_PAb2-1132-Tray5	3	0.4	107	0.63	CF	Con	80	0.1	30.3
Cont_PAb2-1132-Tray5	2	0.4	77	0.37	CF	Con	55	0.1	20.9
Cont_PAb2-1132-Tray5	4	0.4	118	0.2	CF	Con	89	0.1	33.8
Keto_PAb2-1132-Tray3	1	0.3	76	0.38	CF	Keto	54	0.1	27.3
Keto_PAb2-1132-Tray3	3	0.2		0.17	CF	Keto		0.1
Keto_PAb2-1132-Tray3	2	0.3	51	0.17	CF	Keto	33	0.1	16.8
Keto_PAb2-1132-Tray3	4				CF	Keto
Keto_PAb2-1132-Tray4	1			0.19	CF	Keto
Keto_PAb2-1132-Tray4	3	0.3	45	0.33	CF	Keto	28	0.1	14.3
Keto_PAb2-1132-Tray4	2	0.2	46	0.09	CF	Keto	29	0.1	21.8
Keto_PAb2-1132-Tray4	4				CF	Keto
Keto_PAb2-1132-Tray8	1	0.3	57	0.19	CF	Keto	38	0.1	19.3
Keto_PAb2-1132-Tray8	3	0.4	38	0.12	CF	Keto	22	0.1	8.6
Keto_PAb2-1132-Tray8	2	0.4	84	0.25	CF	Keto	61	0.1	23.1
Keto_PAb2-1132-Tray8	4	0.3	57	0.26	CF	Keto	38	0.1	19.3
Keto_PAb2-1132-Tray7	1	0.3	44	0.19	CF	Keto	27	0.1	13.9
Keto_PAb2-1132-Tray7	3		87	0.15	CF	Keto	63
Keto_PAb2-1132-Tray7	2		59	0.2	CF	Keto	40
Keto_PAb2-1132-Tray7	4	0.2	66	0.25	CF	Keto	46	0.1	34.3
Cont_SFe1-1138-Tray1	1	0.8	69	0.17	SF	Con	48	0.3	9.2
Cont_SFe1-1138-Tray1	3		58	0.09	SF	Con	39
Cont_SFe1-1138-Tray1	2	0.9		0.11	SF	Con		0.3
Cont_SFe1-1138-Tray1	4				SF	Con
Cont_SFe1-1138-Tray2	1	0.9	70	0.19	SF	Con	49	0.3	8.4
Cont_SFe1-1138-Tray2	3				SF	Con
Cont_SFe1-1138-Tray2	2	0.8	72	0.27	SF	Con	51	0.3	9.7
Cont_SFe1-1138-Tray2	4	0.9	64	0.29	SF	Con	44	0.3	7.5
Cont_SFe1-1138-Tray6	1	1	72		SF	Con	51	0.4	7.8
Cont_SFe1-1138-Tray6	3	0.8	69		SF	Con	48	0.3	9.2
Cont_SFe1-1138-Tray6	2	1.3	103		SF	Con	76	0.5	9
Cont_SFe1-1138-Tray6	4	0.9	59		SF	Con	40	0.3	6.8
Cont_SFe1-1138-Tray5	1	0.8	40	0.16	SF	Con	24	0.3	4.6
Cont_SFe1-1138-Tray5	3	0.6	62	0.25	SF	Con	42	0.2	10.8
Cont_SFe1-1138-Tray5	2	0.7	56	0.14	SF	Con	37	0.3	8.2
Cont_SFe1-1138-Tray5	4	0.7	71	0.25	SF	Con	50	0.3	10.9
Keto_SFe1-1138-Tray3	1			0.14	SF	Keto
Keto_SFe1-1138-Tray3	3			0.12	SF	Keto
Keto_SFe1-1138-Tray3	2	0.6	20	0.14	SF	Keto	8	0.2	1.9
Keto_SFe1-1138-Tray3	4	0.5		0.11	SF	Keto		0.2
Keto_SFe1-1138-Tray4	1	0.6			SF	Keto		0.2
Keto_SFe1-1138-Tray4	3	0.7	22		SF	Keto	9	0.3	2
Keto_SFe1-1138-Tray4	2		26	0.1	SF	Keto	13
Keto_SFe1-1138-Tray4	4		45	0.1	SF	Keto	28
Keto_SFe1-1138-Tray8	1			0.14	SF	Keto
Keto_SFe1-1138-Tray8	3			0.13	SF	Keto
Keto_SFe1-1138-Tray8	pbs2			0.14	SF	Keto
Keto_SFe1-1138-Tray8	4	0.8	33	0.21	SF	Keto	18	0.3	3.5
Keto_SFe1-1138-Tray7	1	0.7	30	0.16	SF	Keto	16	0.3	3.5
Keto_SFe1-1138-Tray7	3				SF	Keto
Keto_SFe1-1138-Tray7	2	0.6	20	0.12	SF	Keto	8	0.2	1.9
Keto_SFe1-1138-Tray7	4	0.6	21	0.23	SF	Keto	8	0.2	2.1

## Sheet: Fig.2,3,4, Fig.S4
group_ID_20fps	group_ID	SocialDur	SocialEvent	SwimDist	SwimDistEvent	SocialVel	OutEventVel	BeforeVel	AfterVel	pop	exp	PrePost	rate_turn	turning_left#	turning right#
0pre-539SFg1-tray1-Cont	539SFg1-tray1	1.1058	2	376.912	9.4427	0.96848	1.2535	1.2856	1.4634	SF	Cont	Pre	1.11909	142	137
0pre-539SFg1-tray1-Cont	539SFg1-tray1	0	0	333.84	NaN	NaN	NaN	NaN	NaN	SF	Cont	Pre	1.27444	123	195
0pre-539SFg1-tray1-Cont	539SFg1-tray1	1.1558	2	264.769	11.8261	1.2067	0.86299	1.2008	1.0827	SF	Cont	Pre	1.24074	308	221
0pre-539SFg1-tray1-Cont	539SFg1-tray1	-0.094221	2	428.558	12.2976	1.4383	1.4142	1.2559	1.2805	SF	Cont	Pre	1.02685	216	161
0pre-539SFg1-tray2-Cont	539SFg1-tray2	10.8318	3	242.783	19.0961	0.8126	0.8006	1.0591	1.0481	SF	Cont	Pre	1.18626	228	248
0pre-539SFg1-tray2-Cont	539SFg1-tray2	24.409	4	306.928	42.0906	1.0191	1.0124	1.2244	0.97279	SF	Cont	Pre	1.01761	232	232
0pre-539SFg1-tray2-Cont	539SFg1-tray2	27.059	4	520.921	66.8987	1.5222	1.7533	1.8978	1.8634	SF	Cont	Pre	1.07904	141	136
0pre-539SFg1-tray2-Cont	539SFg1-tray2	14.6318	3	366.488	27.9547	1.024	1.2284	1.5902	0.94767	SF	Cont	Pre	1.01669	149	168
0pre-539SFg1-tray3-KETO	539SFg1-tray3	6.9896	2	441.773	18.5941	1.1303	1.4773	1.0815	1.4822	SF	Keto	Pre	1.16458	129	130
0pre-539SFg1-tray3-KETO	539SFg1-tray3	19.5491	5	316.504	37.0855	0.85846	1.0759	1.0726	0.99708	SF	Keto	Pre	1.22468	175	157
0pre-539SFg1-tray3-KETO	539SFg1-tray3	29.3491	5	304.454	46.1852	0.87142	1.0335	0.99584	1.1286	SF	Keto	Pre	1.07401	153	192
0pre-539SFg1-tray3-KETO	539SFg1-tray3	29.4896	2	220.22	19.8096	0.50859	0.75928	0.61546	0.65704	SF	Keto	Pre	1.00332	244	203
0pre-539SFg1-tray4-KETO	539SFg1-tray4	20.6316	4	397.834	56.7548	1.5549	1.2803	1.8623	1.4833	SF	Keto	Pre	1.02721	326	313
0pre-539SFg1-tray4-KETO	539SFg1-tray4	20.6316	4	334.027	49.5349	1.3571	1.0679	0.9267	0.9606	SF	Keto	Pre	1.66519	130	303
0pre-539SFg1-tray4-KETO	539SFg1-tray4	17.6987	3	493.528	41.2642	1.3941	1.6548	1.8373	1.5958	SF	Keto	Pre	1.04754	233	229
0pre-539SFg1-tray4-KETO	539SFg1-tray4	17.6987	3	304.339	28.7397	0.97094	1.0084	0.94261	5.4352	SF	Keto	Pre	1.06597	196	186
0pre-540SFg1-tray1-Cont	540SFg1-tray1	42.9564	5	545.489	71.0421	1.1599	1.9634	1.414	1.6046	SF	Cont	Pre	1.17626	132	158
0pre-540SFg1-tray1-Cont	540SFg1-tray1	26.9151	4	396.179	51.7492	1.2455	1.3179	1.2572	1.344	SF	Cont	Pre	1.69488	86	202
0pre-540SFg1-tray1-Cont	540SFg1-tray1	16.0738	3	264.363	30.5601	1.1298	0.84757	1.056	1.2731	SF	Cont	Pre	1.2	255	195
0pre-540SFg1-tray1-Cont	540SFg1-tray1	38.7064	5	452.628	77.2603	1.3554	1.5265	1.4938	1.4024	SF	Cont	Pre	1.07547	107	130
0pre-540SFg1-tray3-KETO	540SFg1-tray3	13.4782	3	859.005	43.8321	2.1807	2.8825	2.3334	2.2942	SF	Keto	Pre	1.30038	174	302
0pre-540SFg1-tray3-KETO	540SFg1-tray3	19.7282	3	576.797	43.7114	1.6589	1.9276	1.6396	2.128	SF	Keto	Pre	1.11909	160	174
0pre-540SFg1-tray3-KETO	540SFg1-tray3	13.5282	3	662.133	42.2769	2.0981	2.1922	2.4311	2.0684	SF	Keto	Pre	1.11909	212	217
0pre-540SFg1-tray3-KETO	540SFg1-tray3	20.1637	5	651.43	60.428	1.9368	2.1752	2.0866	2.3012	SF	Keto	Pre	1.11169	247	228
0pre-540SFg1-tray4-KETO	540SFg1-tray4	26.1994	8	402.533	84.1095	1.301	1.3365	1.3332	1.3391	SF	Keto	Pre	1.53138	179	100
0pre-540SFg1-tray4-KETO	540SFg1-tray4	32.2557	7	269.183	64.9871	0.98615	0.86159	0.93916	1.0972	SF	Keto	Pre	1.14617	213	172
0pre-540SFg1-tray4-KETO	540SFg1-tray4	20.7247	4	301.486	37.0697	0.9279	1.0056	1.1543	1.1128	SF	Keto	Pre	1.35409	195	87
0pre-540SFg1-tray4-KETO	540SFg1-tray4	9.9873	2	289.421	14.7055	0.75028	0.9697	1.16	0.78537	SF	Keto	Pre	1.0268	238	220
0pre-540SFg1-tray5-KETO	540SFg1-tray5	31.8536	6	289.437	56.4928	0.94549	0.95803	0.89114	1.1269	SF	Keto	Pre	1.02513	216	203
0pre-540SFg1-tray5-KETO	540SFg1-tray5	4.3012	2	337.541	10.8029	0.79433	1.1294	0.70241	1.0578	SF	Keto	Pre	1.11538	185	198
0pre-540SFg1-tray5-KETO	540SFg1-tray5	32.8548	8	414.47	91.5322	1.3067	1.3869	1.4154	1.5208	SF	Keto	Pre	1.12105	115	131
0pre-540SFg1-tray5-KETO	540SFg1-tray5	5.4506	1	263.793	6.6384	0.65727	0.87826	0.42703	0.46273	SF	Keto	Pre	1.17446	161	186
0pre-542PAby21-tray1-Cont-Filled	542PAby21-tray1	0	0	1469.26	NaN	NaN	NaN	NaN	NaN	CF	Cont	Pre	3.29071	123	471
0pre-542PAby21-tray1-Cont-Filled	542PAby21-tray1	0	0	2544.15	NaN	NaN	NaN	NaN	NaN	CF	Cont	Pre	8.37971	583	39
0pre-542PAby21-tray1-Cont-Filled	542PAby21-tray1	0	0	1980.18	NaN	NaN	NaN	NaN	NaN	CF	Cont	Pre	1.11909	219	225
0pre-542PAby21-tray1-Cont-Filled	542PAby21-tray1	0	0	1852.27	NaN	NaN	NaN	NaN	NaN	CF	Cont	Pre	2.20106	429	144
0pre-542PAby21-tray2-Cont	542PAby21-tray2	9.2247	2	1714.18	37.9405	3.3136	5.7514	5.9169	5.2136	CF	Cont	Pre	1.4165	391	210
0pre-542PAby21-tray2-Cont	542PAby21-tray2	17.862	3	1051.76	84.6832	3.9945	3.433	3.153	3.0951	CF	Cont	Pre	1.09233	200	177
0pre-542PAby21-tray2-Cont	542PAby21-tray2	5.2373	1	1329.48	27.3948	4.3141	4.3908	4.4842	5.9022	CF	Cont	Pre	1.05442	236	209
0pre-542PAby21-tray2-Cont	542PAby21-tray2	11.0747	2	1358.7	41.2234	3.0995	4.5493	4.2282	3.7918	CF	Cont	Pre	1.12127	236	225
0pre-542PAby21-tray3-KETO	542PAby21-tray3	0	0	1325.04	NaN	NaN	NaN	NaN	NaN	CF	Keto	Pre	1.20116	133	208
0pre-542PAby21-tray3-KETO	542PAby21-tray3	0	0	1614.64	NaN	NaN	NaN	NaN	NaN	CF	Keto	Pre	1.03541	239	231
0pre-542PAby21-tray3-KETO	542PAby21-tray3	9.7914	2	1509.59	31.4592	2.7004	5.0751	3.659	2.4025	CF	Keto	Pre	1.015	205	219
0pre-542PAby21-tray3-KETO	542PAby21-tray3	9.7914	2	2081.09	40.0817	3.4405	7.0078	4.8894	2.2058	CF	Keto	Pre	1.01923	194	192
0pre-542PAby21-tray4-KETO	542PAby21-tray4	7.8876	1	2239.4	15.6326	1.7968	7.5587	9.1186	0.47813	CF	Keto	Pre	2.94936	100	457
0pre-542PAby21-tray4-KETO	542PAby21-tray4	7.8876	1	1908.28	28.6394	3.2919	6.389	7.8527	5.4352	CF	Keto	Pre	1.00499	199	243
0pre-542PAby21-tray4-KETO	542PAby21-tray4	0	0	1581.61	NaN	NaN	NaN	NaN	NaN	CF	Keto	Pre	1.04491	300	283
0pre-542PAby21-tray4-KETO	542PAby21-tray4	0	0	1740.54	NaN	NaN	NaN	NaN	NaN	CF	Keto	Pre	1.25681	232	124
0pre-542PAby21-tray5-KETO	542PAby21-tray5	0	0	1531	NaN	NaN	NaN	NaN	NaN	CF	Keto	Pre	1.66222	210	384
0pre-542PAby21-tray5-KETO	542PAby21-tray5	0	0	1440.81	NaN	NaN	NaN	NaN	NaN	CF	Keto	Pre	1.14413	239	261
0pre-542PAby21-tray5-KETO	542PAby21-tray5	0	0	1407.05	NaN	NaN	NaN	NaN	NaN	CF	Keto	Pre	1.54431	228	392
0pre-542PAby21-tray5-KETO	542PAby21-tray5	0	0	1095.95	NaN	NaN	NaN	NaN	NaN	CF	Keto	Pre	2.03003	128	306
0pre-543PAby21-tray1-Cont	543PAby21-tray1	12.7601	3	1520.86	82.051	5.2429	5.0089	5.8292	5.3933	CF	Cont	Pre	1.1492	247	220
0pre-543PAby21-tray1-Cont	543PAby21-tray1	4.0367	1	1836.09	33.4849	6.697	6.051	6.8331	8.9851	CF	Cont	Pre	1.04576	274	225
0pre-543PAby21-tray1-Cont	543PAby21-tray1	0	0	1673.74	NaN	NaN	NaN	NaN	NaN	CF	Cont	Pre	2.24513	415	151
0pre-543PAby21-tray1-Cont	543PAby21-tray1	8.7234	2	1269.17	42.9041	4.0286	4.196	4.106	3.8244	CF	Cont	Pre	1.0754	225	222
0pre-543PAby21-tray2-Cont	543PAby21-tray2	11.8032	2	1207.53	46.9623	3.3908	4.0151	4.1571	1.7348	CF	Cont	Pre	1.19203	247	237
0pre-543PAby21-tray2-Cont	543PAby21-tray2	0	0	1912.05	NaN	NaN	NaN	NaN	NaN	CF	Cont	Pre	1.71076	428	282
0pre-543PAby21-tray2-Cont	543PAby21-tray2	12.1298	3	1725.08	64.2141	4.2246	5.7729	5.8641	6.6142	CF	Cont	Pre	1.21612	228	258
0pre-543PAby21-tray2-Cont	543PAby21-tray2	23.9329	5	1085.08	91.7751	3.1592	3.6272	3.7404	3.4053	CF	Cont	Pre	1.161	241	220
0pre-543PAby21-tray3-KETO	543PAby21-tray3	20.8985	4	1075.94	71.2849	2.6849	3.6355	3.4315	3.305	CF	Keto	Pre	1.18412	283	243
0pre-543PAby21-tray3-KETO	543PAby21-tray3	14.6985	4	1192.29	61.7807	3.0359	4.0011	3.7298	2.2542	CF	Keto	Pre	1.02341	238	248
0pre-543PAby21-tray3-KETO	543PAby21-tray3	23.7356	5	774.664	79.9167	2.5947	2.5533	3.1685	2.6627	CF	Keto	Pre	1.09541	219	165
0pre-543PAby21-tray3-KETO	543PAby21-tray3	11.6614	3	1252.32	59.2807	3.7283	4.1569	3.841	4.5061	CF	Keto	Pre	1.07547	246	275
0pre-543PAby21-tray4-KETO	543PAby21-tray4	3.5965	1	1849.49	30.1593	6.6284	6.098	7.1041	6.5338	CF	Keto	Pre	2.44732	490	190
0pre-543PAby21-tray4-KETO	543PAby21-tray4	0	0	1144.4	NaN	NaN	NaN	NaN	NaN	CF	Keto	Pre	1.38659	410	267
0pre-543PAby21-tray4-KETO	543PAby21-tray4	3.1465	1	1464.42	17.1292	4.1779	4.8437	6.6017	3.6995	CF	Keto	Pre	1.37177	135	194
0pre-543PAby21-tray4-KETO	543PAby21-tray4	6.7431	2	1906.56	55.3143	6.3947	6.2914	6.5295	5.5692	CF	Keto	Pre	1.23978	290	383
0pre-543PAby21-tray5-Cont	543PAby21-tray5	13.0934	4	1128.3	58.0511	3.121	3.7645	3.6194	3.1512	CF	Cont	Pre	1.23248	190	261
0pre-543PAby21-tray5-Cont	543PAby21-tray5	11.6201	3	543.209	35.2314	2.2369	1.769	1.5822	1.599	CF	Cont	Pre	1.40863	229	152
0pre-543PAby21-tray5-Cont	543PAby21-tray5	14.7201	3	1492.99	59.1374	3.1373	5.0479	4.1957	8.851	CF	Cont	Pre	1.33527	273	212
0pre-543PAby21-tray5-Cont	543PAby21-tray5	9.6467	2	1243.74	24.6594	1.9887	4.1965	2.9542	2.6044	CF	Cont	Pre	1.37721	307	228
1wk-539SFg1-tray1-Cont	539SFg1-tray1	11.9776	3	393.95	23.2928	1.1172	1.3142	1.2373	1.5533	SF	Cont	1wk	1.3237	132	172
1wk-539SFg1-tray1-Cont	539SFg1-tray1	0	0	481.271	NaN	NaN	NaN	NaN	NaN	SF	Cont	1wk	1.10278	176	116
1wk-539SFg1-tray1-Cont	539SFg1-tray1	26.1126	5	660.57	73.262	1.7912	2.2416	2.5807	2.2686	SF	Cont	1wk	1.09059	220	206
1wk-539SFg1-tray1-Cont	539SFg1-tray1	14.135	2	516.151	26.8308	1.3382	1.73	1.7695	2.0024	SF	Cont	1wk	1.00998	130	153
1wk-539SFg1-tray2-Cont	539SFg1-tray2	23.7888	5	443.636	53.4403	1.3146	1.4879	1.3679	1.5412	SF	Cont	1wk	1.07904	182	201
1wk-539SFg1-tray2-Cont	539SFg1-tray2	9.7833	3	533.218	34.6134	1.7394	1.7619	1.9325	1.9233	SF	Cont	1wk	1.34951	201	105
1wk-539SFg1-tray2-Cont	539SFg1-tray2	10.3778	1	208.722	13.4625	0.97909	0.67529	0.62759	0.62813	SF	Cont	1wk	1.01169	272	263
1wk-539SFg1-tray2-Cont	539SFg1-tray2	28.4388	5	614	85.3267	1.8836	2.0523	1.6426	2.0629	SF	Cont	1wk	1.25326	130	160
1wk-539SFg1-tray3-KETO	539SFg1-tray3	9.1481	3	279.879	17.1318	0.93108	0.92354	0.94228	1.3229	SF	Keto	1wk	1.10405	103	122
1wk-539SFg1-tray3-KETO	539SFg1-tray3	14.9142	4	553.223	50.8376	1.8656	1.8225	2.0271	2.0781	SF	Keto	1wk	1.0203	130	160
1wk-539SFg1-tray3-KETO	539SFg1-tray3	11.3981	3	645.48	42.3925	2.0529	2.1367	1.5154	3.2191	SF	Keto	1wk	1.02215	151	151
1wk-539SFg1-tray3-KETO	539SFg1-tray3	9.4642	4	489.207	27.6432	1.268	1.642	1.3419	1.307	SF	Keto	1wk	1.06783	144	180
1wk-539SFg1-tray4-KETO	539SFg1-tray4	73.1152	7	351.874	132.376	1.3501	1.0715	1.212	1.3236	SF	Keto	1wk	1.18875	146	126
1wk-539SFg1-tray4-KETO	539SFg1-tray4	29.5515	4	505.823	59.3903	1.3559	1.723	1.8065	1.8448	SF	Keto	1wk	1.19203	171	124
1wk-539SFg1-tray4-KETO	539SFg1-tray4	18.9879	1	385.598	29.3447	1.3013	1.2707	1.2776	1.0413	SF	Keto	1wk	1.05308	154	142
1wk-539SFg1-tray4-KETO	539SFg1-tray4	40.2515	4	460.351	81.3319	1.4923	1.5258	1.6762	1.5059	SF	Keto	1wk	1.33397	218	144
1wk-539SFg1-tray5-Cont	539SFg1-tray5	11.5993	2	791.733	29.0607	1.8809	2.6532	1.8841	1.9673	SF	Cont	1wk	1.17669	185	274
1wk-539SFg1-tray5-Cont	539SFg1-tray5	8.024	3	999.16	40.7666	2.9541	3.3151	3.4528	3.3974	SF	Cont	1wk	1.19706	278	175
1wk-539SFg1-tray5-Cont	539SFg1-tray5	4.4493	2	653.526	11.7934	1.4209	2.1783	3.0984	2.5415	SF	Cont	1wk	1.01709	171	158
1wk-539SFg1-tray5-Cont	539SFg1-tray5	12.374	3	707.527	42.3681	2.3343	2.3359	3.2925	2.3928	SF	Cont	1wk	1.00336	310	297
1wk-540SFg1-tray1-Cont	540SFg1-tray1	15.6385	4	527.476	40.6108	1.6678	1.7479	1.7136	2.1717	SF	Cont	1wk	1.37278	221	177
1wk-540SFg1-tray1-Cont	540SFg1-tray1	4.1721	1	877.558	8.1295	1.2802	2.9318	1.9151	1.325	SF	Cont	1wk	1.04296	198	179
1wk-540SFg1-tray1-Cont	540SFg1-tray1	3.9721	1	721.873	10.4764	1.7035	2.3973	1.6539	1.691	SF	Cont	1wk	1.07389	189	190
1wk-540SFg1-tray1-Cont	540SFg1-tray1	15.8385	4	659.578	40.3177	1.6423	2.2248	1.8628	1.6541	SF	Cont	1wk	1.20184	159	183
1wk-540SFg1-tray2-Cont	540SFg1-tray2	13.2151	2	721.482	31.2975	1.9084	2.409	2.019	3.0733	SF	Cont	1wk	1.294	168	112
1wk-540SFg1-tray2-Cont	540SFg1-tray2	21.8301	4	710.162	56.2743	1.9955	2.3804	2.248	2.6373	SF	Cont	1wk	1.0223	169	181
1wk-540SFg1-tray2-Cont	540SFg1-tray2	25.4726	3	1088.89	83.0786	2.7464	3.689	2.1869	4.3	SF	Cont	1wk	1.05363	266	273
1wk-540SFg1-tray2-Cont	540SFg1-tray2	2.4575	1	1290.27	8.751	2.1607	4.2882	7.8142	2.072	SF	Cont	1wk	1.17367	260	210
1wk-540SFg1-tray3-KETO	540SFg1-tray3	19.7372	4	651.773	56.1206	1.8045	2.1915	2.2534	1.8661	SF	Keto	1wk	1.21612	124	177
1wk-540SFg1-tray3-KETO	540SFg1-tray3	0	0	418.279	NaN	NaN	NaN	NaN	NaN	SF	Keto	1wk	1.0371	197	196
1wk-540SFg1-tray3-KETO	540SFg1-tray3	31.0872	4	460.488	72.5525	1.7091	1.4895	1.4639	1.6021	SF	Keto	1wk	1.03535	170	160
1wk-540SFg1-tray3-KETO	540SFg1-tray3	22.0965	5	605.761	56.6546	1.5607	2.0597	2.4636	1.7844	SF	Keto	1wk	1.06239	154	195
1wk-540SFg1-tray5-KETO	540SFg1-tray5	6.3465	2	1080.28	22.2841	2.4091	3.6029	2.1304	3.7018	SF	Keto	1wk	1.09565	202	215
1wk-540SFg1-tray5-KETO	540SFg1-tray5	0	0	1444.98	NaN	NaN	NaN	NaN	NaN	SF	Keto	1wk	1.01165	226	221
1wk-540SFg1-tray5-KETO	540SFg1-tray5	6.3465	2	837.144	25.5732	2.7647	2.7637	3.4795	2.5945	SF	Keto	1wk	1.23889	145	211
1wk-540SFg1-tray5-KETO	540SFg1-tray5	0	0	817.763	NaN	NaN	NaN	NaN	NaN	SF	Keto	1wk	1.07191	178	171
1wk-542PAby21-tray1-Cont	542PAby21-tray1	3.4288	1	1800.76	13.4754	3.1707	5.9846	5.9503	3.1188	CF	Cont	1wk	1.05508	280	291
1wk-542PAby21-tray1-Cont	542PAby21-tray1	3.4288	1	1893.07	21.3135	5.015	6.2674	6.375	6.7306	CF	Cont	1wk	1.91566	337	138
1wk-542PAby21-tray1-Cont	542PAby21-tray1	0	0	2217.28	NaN	NaN	NaN	NaN	NaN	CF	Cont	1wk	2.12668	307	120
1wk-542PAby21-tray1-Cont	542PAby21-tray1	0	0	1479.04	NaN	NaN	NaN	NaN	NaN	CF	Cont	1wk	2.23535	179	465
1wk-542PAby21-tray2-Cont	542PAby21-tray2	4.492	1	1928	32.4465	6.1803	6.3684	5.4914	6.0019	CF	Cont	1wk	1.24074	328	270
1wk-542PAby21-tray2-Cont	542PAby21-tray2	0	0	1556.79	NaN	NaN	NaN	NaN	NaN	CF	Cont	1wk	1.14185	238	244
1wk-542PAby21-tray2-Cont	542PAby21-tray2	4.492	1	2241	42.4549	8.0866	7.3864	8.9168	4.9623	CF	Cont	1wk	1.03535	300	334
1wk-542PAby21-tray2-Cont	542PAby21-tray2	0	0	2280.32	NaN	NaN	NaN	NaN	NaN	CF	Cont	1wk	1.52083	427	243
1wk-542PAby21-tray3-KETO	542PAby21-tray3	0	0	1267.73	NaN	NaN	NaN	NaN	NaN	CF	Keto	1wk	1.13028	293	202
1wk-542PAby21-tray3-KETO	542PAby21-tray3	0	0	1066.95	NaN	NaN	NaN	NaN	NaN	CF	Keto	1wk	1.07235	188	199
1wk-542PAby21-tray3-KETO	542PAby21-tray3	0	0	1112.49	NaN	NaN	NaN	NaN	NaN	CF	Keto	1wk	1.02689	213	169
1wk-542PAby21-tray3-KETO	542PAby21-tray3	0	0	861.753	NaN	NaN	NaN	NaN	NaN	CF	Keto	1wk	1.04902	101	122
1wk-542PAby21-tray4-KETO	542PAby21-tray4	4.4341	1	1062.47	26.2345	4.9037	3.4825	3.963	4.2622	CF	Keto	1wk	1.07191	311	273
1wk-542PAby21-tray4-KETO	542PAby21-tray4	0	0	1921.87	NaN	NaN	NaN	NaN	NaN	CF	Keto	1wk	1.10069	208	212
1wk-542PAby21-tray4-KETO	542PAby21-tray4	8.4182	2	1771.43	44.3885	4.3306	5.9014	6.2806	4.9871	CF	Keto	1wk	1.09913	218	186
1wk-542PAby21-tray4-KETO	542PAby21-tray4	3.9841	1	1870.04	28.9407	5.9063	6.1782	8.1003	5.7426	CF	Keto	1wk	1.19848	146	264
1wk-542PAby21-tray5-KETO	542PAby21-tray5	4.1577	1	1243.36	17.9837	3.3932	4.1175	2.4706	5.6553	CF	Keto	1wk	1.40596	156	224
1wk-542PAby21-tray5-KETO	542PAby21-tray5	8.2654	2	1523.45	48.3503	4.583	5.0456	5.828	3.5831	CF	Keto	1wk	2.07197	156	373
1wk-542PAby21-tray5-KETO	542PAby21-tray5	0	0	1220.01	NaN	NaN	NaN	NaN	NaN	CF	Keto	1wk	1.22948	226	301
1wk-542PAby21-tray5-KETO	542PAby21-tray5	4.1077	1	1325.86	29.132	5.5489	4.3566	6.6429	6.4601	CF	Keto	1wk	1.14928	261	305
1wk-543PAby21-tray1-Cont	543PAby21-tray1	10.5115	2	3025.11	77.2695	6.69	10.1178	7.3695	8.083	CF	Cont	1wk	1.45168	345	195
1wk-543PAby21-tray1-Cont	543PAby21-tray1	3.6808	1	3494	25.5751	6.0893	11.6117	8.9064	2.2645	CF	Cont	1wk	1.13306	273	308
1wk-543PAby21-tray1-Cont	543PAby21-tray1	10.9115	2	2277.74	72.0973	6.0332	7.5808	8.6446	5.3411	CF	Cont	1wk	1.21382	289	235
1wk-543PAby21-tray1-Cont	543PAby21-tray1	10.9615	2	2890.47	83.2142	6.9345	9.6503	6.5575	6.9173	CF	Cont	1wk	1.21415	339	254
1wk-543PAby21-tray2-Cont	543PAby21-tray2	0	0	1389.27	NaN	NaN	NaN	NaN	NaN	CF	Cont	1wk	1.18702	261	302
1wk-543PAby21-tray2-Cont	543PAby21-tray2	3.0778	1	1238.37	16.7655	4.0891	4.0884	2.9597	4.0212	CF	Cont	1wk	1.11032	278	289
1wk-543PAby21-tray2-Cont	543PAby21-tray2	0	0	1926.12	NaN	NaN	NaN	NaN	NaN	CF	Cont	1wk	1.01864	268	255
1wk-543PAby21-tray2-Cont	543PAby21-tray2	3.0778	1	1383.26	22.5391	5.4973	4.554	5.527	5.323	CF	Cont	1wk	1.27186	251	382
1wk-543PAby21-tray3-KETO	543PAby21-tray3	22.948	4	1317.26	75.5957	2.695	4.5176	3.2164	3.6144	CF	Keto	1wk	1.0118	293	312
1wk-543PAby21-tray3-KETO	543PAby21-tray3	19.748	4	882.375	57.8344	2.3273	2.9654	2.7094	2.5828	CF	Keto	1wk	1.37103	329	213
1wk-543PAby21-tray3-KETO	543PAby21-tray3	4.5745	1	1338.35	21.3829	3.6552	4.4335	4.9051	4.993	CF	Keto	1wk	1.27672	317	253
1wk-543PAby21-tray3-KETO	543PAby21-tray3	7.249	2	1219.81	24.3338	2.483	4.0787	3.2226	3.4723	CF	Keto	1wk	1.32943	197	358
1wk-543PAby21-tray4-KETO	543PAby21-tray4	10.8093	2	779.64	34.7158	2.6102	2.5723	2.8284	2.2808	CF	Keto	1wk	1.07652	298	258
1wk-543PAby21-tray4-KETO	543PAby21-tray4	9.264	3	1368.1	49.9536	3.8426	4.5469	4.1717	4.5872	CF	Keto	1wk	1.18681	293	352
1wk-543PAby21-tray4-KETO	543PAby21-tray4	6.0093	2	1628.07	39.7857	4.6807	5.395	4.7041	5.5934	CF	Keto	1wk	1.38124	359	230
1wk-543PAby21-tray4-KETO	543PAby21-tray4	7.5547	1	1097.21	32.1589	3.6544	3.6214	3.2778	2.7917	CF	Keto	1wk	1.1989	245	306
1wk-543PAby21-tray5-Cont	543PAby21-tray5	9.8219	2	1574.73	37.8977	3.2253	5.2785	6.4618	4.0315	CF	Cont	1wk	1.25326	279	239
1wk-543PAby21-tray5-Cont	543PAby21-tray5	6.1359	1	1153.3	17.0544	2.402	3.8413	2.0186	1.762	CF	Cont	1wk	1.17086	336	318
1wk-543PAby21-tray5-Cont	543PAby21-tray5	0	0	1513.26	NaN	NaN	NaN	NaN	NaN	CF	Cont	1wk	1.13227	240	268
1wk-543PAby21-tray5-Cont	543PAby21-tray5	3.6859	1	2053.56	23.9544	5.1515	6.8051	4.6689	5.4743	CF	Cont	1wk	1.29166	240	334
2wk-539SFg1-tray1-Cont	539SFg1-tray1	10.1714	4	368.031	30.5344	1.1063	1.2259	1.2664	1.0176	SF	Cont	2wk	1.03754	144	128
2wk-539SFg1-tray1-Cont	539SFg1-tray1	32.5214	4	261.168	47.6359	0.95367	0.84417	0.80401	0.66239	SF	Cont	2wk	1.04303	182	182
2wk-539SFg1-tray1-Cont	539SFg1-tray1	17.8143	5	422.854	45.2061	1.1416	1.4343	1.4378	1.21	SF	Cont	2wk	1.2037	123	150
2wk-539SFg1-tray1-Cont	539SFg1-tray1	9.1357	2	340.737	16.0971	0.9018	1.1389	1.2808	1.6149	SF	Cont	2wk	1.15768	181	149
2wk-539SFg1-tray2-Cont	539SFg1-tray2	24.1336	4	703.319	81.224	2.2284	2.3348	2.6905	2.4756	SF	Cont	2wk	1.03231	153	152
2wk-539SFg1-tray2-Cont	539SFg1-tray2	7.9918	2	241.761	21.3851	1.5113	0.76321	1.0924	0.78789	SF	Cont	2wk	1.05556	142	135
2wk-539SFg1-tray2-Cont	539SFg1-tray2	28.2545	5	647.539	81.6954	1.8716	2.1826	2.1113	2.1307	SF	Cont	2wk	1.21297	151	172
2wk-539SFg1-tray2-Cont	539SFg1-tray2	30.8336	4	378.278	57.0753	1.3227	1.2366	1.0781	1.2255	SF	Cont	2wk	1.09769	166	165
2wk-539SFg1-tray3-KETO	539SFg1-tray3	12.3712	3	371.503	25.3219	1.2145	1.2274	1.1976	1.1752	SF	Keto	2wk	1.02037	114	123
2wk-539SFg1-tray3-KETO	539SFg1-tray3	46.245	4	642.373	122.999	2.1373	2.1169	2.2572	2.504	SF	Keto	2wk	1.11449	140	166
2wk-539SFg1-tray3-KETO	539SFg1-tray3	36.3212	3	538.994	59.5731	1.3298	1.8575	1.4401	1.3024	SF	Keto	2wk	1.06783	153	203
2wk-539SFg1-tray3-KETO	539SFg1-tray3	6.3237	1	594.342	21.1163	2.3078	1.9514	2.2054	1.9915	SF	Keto	2wk	1.02916	136	117
2wk-539SFg1-tray4-KETO	539SFg1-tray4	16.4748	3	390.982	35.8878	1.4471	1.2769	0.9551	1.5491	SF	Keto	2wk	1.12079	154	139
2wk-539SFg1-tray4-KETO	539SFg1-tray4	17.0497	4	628.525	52.0204	1.848	2.0983	2.175	1.5759	SF	Keto	2wk	1.31102	168	221
2wk-539SFg1-tray4-KETO	539SFg1-tray4	29.5497	4	526.284	53.3712	1.3129	1.8033	1.6761	2.0109	SF	Keto	2wk	1.03621	185	166
2wk-539SFg1-tray4-KETO	539SFg1-tray4	34.0996	6	641.028	87.9594	1.7332	2.1934	2.2358	2.0493	SF	Keto	2wk	1.08246	195	205
2wk-539SFg1-tray5-Cont	539SFg1-tray5	14.0987	4	560.097	44.6419	2.0861	1.8311	2.2269	1.6318	SF	Cont	2wk	1.01356	159	120
2wk-539SFg1-tray5-Cont	539SFg1-tray5	30.7227	7	856.804	117.963	2.7118	2.8483	3.2576	2.5158	SF	Cont	2wk	1.01533	193	230
2wk-539SFg1-tray5-Cont	539SFg1-tray5	4.8247	1	742.325	16.6063	2.4972	2.4497	1.4913	2.054	SF	Cont	2wk	1.15329	261	333
2wk-539SFg1-tray5-Cont	539SFg1-tray5	21.4487	4	1165.43	77.6702	2.7016	3.9677	3.1725	3.411	SF	Cont	2wk	1.05155	247	259
2wk-540SFg1-tray1-Cont	540SFg1-tray1	2.3542	1	597.272	10.2916	2.2619	1.9674	2.3908	2.2798	SF	Cont	2wk	1.35445	165	153
2wk-540SFg1-tray1-Cont	540SFg1-tray1	10.1584	2	782.495	31.0649	2.135	2.606	4.0229	2.0298	SF	Cont	2wk	1.14388	168	200
2wk-540SFg1-tray1-Cont	540SFg1-tray1	0	0	588.964	NaN	NaN	NaN	NaN	NaN	SF	Cont	2wk	1.02807	136	148
2wk-540SFg1-tray1-Cont	540SFg1-tray1	7.8042	1	794.962	26.9389	2.6939	2.6221	2.0355	2.5246	SF	Cont	2wk	1.01012	198	167
2wk-540SFg1-tray2-Cont	540SFg1-tray2	22.1368	4	839.012	67.9688	2.3277	2.8171	2.8594	2.8219	SF	Cont	2wk	1.21707	144	157
2wk-540SFg1-tray2-Cont	540SFg1-tray2	32.821	5	576.923	77.5194	1.8612	1.9116	1.3433	1.77	SF	Cont	2wk	1.04491	163	204
2wk-540SFg1-tray2-Cont	540SFg1-tray2	24.4052	6	876.49	76.288	2.1797	2.9869	3.257	2.8918	SF	Cont	2wk	1.17679	225	251
2wk-540SFg1-tray2-Cont	540SFg1-tray2	8.7026	3	1144.32	47.5905	3.3993	3.7962	4.6964	3.83	SF	Cont	2wk	1.02542	197	251
2wk-540SFg1-tray3-KETO	540SFg1-tray3	9.2762	2	785.17	19.4604	1.5445	2.6377	3.2748	2.9174	SF	Keto	2wk	1.07693	162	160
2wk-540SFg1-tray3-KETO	540SFg1-tray3	9.5381	1	786.445	22.9853	2.0523	2.6173	2.1579	2.4207	SF	Keto	2wk	1.12208	114	155
2wk-540SFg1-tray3-KETO	540SFg1-tray3	8.6762	2	1346.23	27.9046	2.3254	4.5319	6.806	5.3227	SF	Keto	2wk	1.00675	239	239
2wk-540SFg1-tray3-KETO	540SFg1-tray3	21.3262	2	733.727	49.7039	2.0164	2.4583	3.0507	2.8961	SF	Keto	2wk	1.07286	200	179
2wk-540SFg1-tray4-KETO	540SFg1-tray4	52.0531	4	504.061	86.567	1.3505	1.7483	1.7522	1.3903	SF	Keto	2wk	1.14185	150	114
2wk-540SFg1-tray4-KETO	540SFg1-tray4	67.6797	6	518.593	123.833	1.4441	1.8179	1.811	1.6864	SF	Keto	2wk	1.01884	198	183
2wk-540SFg1-tray4-KETO	540SFg1-tray4	59.1531	4	548.343	121.554	1.7072	1.842	1.9907	2.347	SF	Keto	2wk	1.17712	121	162
2wk-540SFg1-tray4-KETO	540SFg1-tray4	76.1031	4	443.995	118.002	1.3386	1.518	1.3669	1.1521	SF	Keto	2wk	1.1942	160	135
2wk-540SFg1-tray5-KETO	540SFg1-tray5	9.1221	2	933.705	39.7338	3.3816	3.0705	2.9297	3.6542	SF	Keto	2wk	1.04974	184	170
2wk-540SFg1-tray5-KETO	540SFg1-tray5	6.6721	2	1179.91	39.0214	4.1958	3.8858	4.7019	3.3257	SF	Keto	2wk	1.04794	199	242
2wk-540SFg1-tray5-KETO	540SFg1-tray5	18.1441	4	1055.9	73.4217	3.1377	3.5151	3.7927	2.3857	SF	Keto	2wk	1.01533	198	212
2wk-540SFg1-tray5-KETO	540SFg1-tray5	16.0941	4	1449.01	96.135	4.5028	4.8051	5.5047	4.121	SF	Keto	2wk	1	173	217
2wk-542PAby21-tray1-Cont-until5791	542PAby21-tray1	0	0	1594.04	NaN	NaN	NaN	NaN	NaN	CF	Cont	2wk	6.10504	53	669
2wk-542PAby21-tray1-Cont-until5791	542PAby21-tray1	8.0868	2	1927.1	59.9916	6.1216	6.3702	7.3894	6.5709	CF	Cont	2wk	1.12758	254	215
2wk-542PAby21-tray1-Cont-until5791	542PAby21-tray1	0	0	2010.43	NaN	NaN	NaN	NaN	NaN	CF	Cont	2wk	1.67053	328	122
2wk-542PAby21-tray1-Cont-until5791	542PAby21-tray1	8.0868	2	1553.03	62.251	6.3521	5.0863	6.6683	6.1148	CF	Cont	2wk	1.10421	202	148
2wk-542PAby21-tray2-Cont	542PAby21-tray2	17.5473	3	1603.33	111.724	5.4766	5.28	6.0163	5.3468	CF	Cont	2wk	1.19266	200	243
2wk-542PAby21-tray2-Cont	542PAby21-tray2	30.7464	4	1467.18	153.312	4.4374	4.8961	4.9431	4.3323	CF	Cont	2wk	1.08014	202	221
2wk-542PAby21-tray2-Cont	542PAby21-tray2	26.8973	3	1961.64	115.905	3.896	6.7572	6.8825	5.1952	CF	Cont	2wk	1.16545	170	253
2wk-542PAby21-tray2-Cont	542PAby21-tray2	19.5464	4	1349.85	123.919	5.307	4.3854	5.2737	4.3982	CF	Cont	2wk	1.15732	217	221
2wk-542PAby21-tray4-KETO	542PAby21-tray4	3.5124	1	2017.84	16.6234	3.778	6.7042	3.8253	7.3815	CF	Keto	2wk	1.35913	232	150
2wk-542PAby21-tray4-KETO	542PAby21-tray4	13.7871	3	1570.61	67.5305	4.1052	5.2473	4.943	8.6043	CF	Keto	2wk	1.23352	257	195
2wk-542PAby21-tray4-KETO	542PAby21-tray4	21.3994	4	1647.13	107.589	4.3122	5.5389	6.0733	4.7201	CF	Keto	2wk	1.01349	253	228
2wk-542PAby21-tray4-KETO	542PAby21-tray4	11.1247	2	1601.18	63.5811	4.9288	5.3021	5.0876	5.8889	CF	Keto	2wk	1.01698	237	239
2wk-542PAby21-tray5-KETO	542PAby21-tray5	14.6815	3	1605.49	80.7678	4.4871	5.3518	4.8549	4.7736	CF	Keto	2wk	1.08916	211	229
2wk-542PAby21-tray5-KETO	542PAby21-tray5	6.8438	1	847.095	22.706	2.8561	2.795	3.4113	1.9602	CF	Keto	2wk	1.03986	230	203
2wk-542PAby21-tray5-KETO	542PAby21-tray5	4.4938	1	1365.84	20.9704	3.7447	4.5236	3.8094	4.0987	CF	Keto	2wk	1.0411	179	211
2wk-542PAby21-tray5-KETO	542PAby21-tray5	12.3315	3	1667.72	65.5403	4.1879	5.5776	5.764	4.5611	CF	Keto	2wk	1.3649	169	290
2wk-543PAby21-tray1-Cont	543PAby21-tray1	6.5788	2	1832.34	58.6006	7.0603	6.0208	7.5936	7.2998	CF	Cont	2wk	1.01808	240	159
2wk-543PAby21-tray1-Cont	543PAby21-tray1	13.7682	3	1650.94	69.3293	4.2403	5.5195	7.3316	3.3989	CF	Cont	2wk	1.65145	259	166
2wk-543PAby21-tray1-Cont	543PAby21-tray1	12.0182	3	1525.43	77.3334	5.2968	5.0229	5.2624	5.6887	CF	Cont	2wk	1.2495	272	308
2wk-543PAby21-tray1-Cont	543PAby21-tray1	8.3288	2	2042.75	60.9683	6.0665	6.7672	5.8527	6.0176	CF	Cont	2wk	1.13359	218	269
2wk-543PAby21-tray2-Cont	543PAby21-tray2	5.8168	1	1457.52	26.8904	3.9838	4.8308	4.7295	4.6504	CF	Cont	2wk	1.08741	301	228
2wk-543PAby21-tray2-Cont	543PAby21-tray2	19.0503	3	1254.81	91.6229	4.1933	4.1387	4.0534	4.017	CF	Cont	2wk	1.02347	195	202
2wk-543PAby21-tray2-Cont	543PAby21-tray2	5.8168	1	2041.04	32.1935	4.7694	6.7832	7.9295	7.2843	CF	Cont	2wk	1.17669	204	210
2wk-543PAby21-tray2-Cont	543PAby21-tray2	19.0503	3	1749.28	103.363	4.7306	5.8563	5.4915	5.5742	CF	Cont	2wk	1.99499	143	327
2wk-543PAby21-tray3-KETO	543PAby21-tray3	8.7922	1	1062.6	32.8757	3.2712	3.5162	1.7938	2.2261	CF	Keto	2wk	1.23783	238	215
2wk-543PAby21-tray3-KETO	543PAby21-tray3	20.6186	4	1446.38	94.0107	3.6651	4.8778	4.3054	4.0764	CF	Keto	2wk	1.03754	164	246
2wk-543PAby21-tray3-KETO	543PAby21-tray3	8.1843	2	1468.65	43.9966	4.1118	4.8756	6.4461	3.7146	CF	Keto	2wk	1.06045	245	282
2wk-543PAby21-tray3-KETO	543PAby21-tray3	3.6422	1	846.978	10.108	2.0629	2.8083	2.7311	0.22106	CF	Keto	2wk	1.17844	219	169
2wk-543PAby21-tray4-KETO	543PAby21-tray4	5.5202	1	1349.18	23.168	3.2862	4.482	3.2041	4.6924	CF	Keto	2wk	1.04738	175	174
2wk-543PAby21-tray4-KETO	543PAby21-tray4	9.0405	2	1055.01	28.7378	2.375	3.5291	3.3207	3.1374	CF	Keto	2wk	1.10261	247	216
2wk-543PAby21-tray4-KETO	543PAby21-tray4	3.5202	1	1020.62	9.1103	1.804	3.396	2.8329	2.0089	CF	Keto	2wk	1.12281	198	166
2wk-543PAby21-tray4-KETO	543PAby21-tray4	0	0	542.182	NaN	NaN	NaN	NaN	NaN	CF	Keto	2wk	1.18018	253	211
2wk-543PAby21-tray5-Cont	543PAby21-tray5	0	0	1712.85	NaN	NaN	NaN	NaN	NaN	CF	Cont	2wk	2.13391	398	162
2wk-543PAby21-tray5-Cont	543PAby21-tray5	12.7333	3	1611.66	64.2907	4.1883	5.3812	4.5924	5.1348	CF	Cont	2wk	1.01686	233	233
2wk-543PAby21-tray5-Cont	543PAby21-tray5	3.5278	1	1702.41	12.5336	2.8485	5.6612	4.3199	2.5175	CF	Cont	2wk	1.13369	170	274
2wk-543PAby21-tray5-Cont	543PAby21-tray5	9.2055	2	1930.63	60.0274	5.482	6.4073	7.1753	7.373	CF	Cont	2wk	1.13929	260	280
3wk-539SFg1-tray1-Cont	539SFg1-tray1	7.5451	2	582.307	21.4761	1.6394	1.9352	1.7799	1.4017	SF	Cont	3wk	1.11607	153	157
3wk-539SFg1-tray1-Cont	539SFg1-tray1	5.0451	2	555.205	11.9701	1.1293	1.8585	1.9199	1.3142	SF	Cont	3wk	1.0423	233	246
3wk-539SFg1-tray1-Cont	539SFg1-tray1	22.9403	4	495.265	46.8096	1.3747	1.668	2.0622	1.9018	SF	Cont	3wk	1.08621	130	138
3wk-539SFg1-tray1-Cont	539SFg1-tray1	23.9403	4	552.191	52.0437	1.4848	1.8673	1.8453	1.5981	SF	Cont	3wk	1.06932	143	153
3wk-539SFg1-tray2-Cont	539SFg1-tray2	11.1895	2	521.053	22.5986	1.4722	1.7335	1.8187	1.5551	SF	Cont	3wk	1.04138	143	142
3wk-539SFg1-tray2-Cont	539SFg1-tray2	6.6395	2	846.719	21.2033	1.9633	2.8261	3.7971	2.666	SF	Cont	3wk	1.0118	194	186
3wk-539SFg1-tray2-Cont	539SFg1-tray2	2.0198	1	380.394	5.616	1.3698	1.2543	1.3214	1.7165	SF	Cont	3wk	1.06549	181	151
3wk-539SFg1-tray2-Cont	539SFg1-tray2	6.5698	1	1169.11	10.8119	1.2499	3.9364	1.1632	2.1276	SF	Cont	3wk	1.01013	216	232
3wk-539SFg1-tray4-KETO	539SFg1-tray4	15.8824	6	422.578	55.1539	1.6892	1.3596	1.2391	1.468	SF	Keto	3wk	1.03565	171	162
3wk-539SFg1-tray4-KETO	539SFg1-tray4	11.9662	3	575.941	40.9883	2.0142	1.8933	2.2512	2.5782	SF	Keto	3wk	1.01531	125	165
3wk-539SFg1-tray4-KETO	539SFg1-tray4	20.727	5	651.352	63.2596	1.823	2.1927	2.1593	2.1292	SF	Keto	3wk	1.0568	175	124
3wk-539SFg1-tray4-KETO	539SFg1-tray4	18.5216	4	521.665	46.0763	1.5514	1.7408	1.5602	1.482	SF	Keto	3wk	1.17818	133	174
3wk-539SFg1-tray5-Cont	539SFg1-tray5	5.3933	2	1191.83	27.1739	3.274	3.9533	4.7888	3.1579	SF	Cont	3wk	1.01167	230	196
3wk-539SFg1-tray5-Cont	539SFg1-tray5	16.7433	2	979.229	32.0109	1.6291	3.3441	3.1066	2.954	SF	Cont	3wk	1.12256	256	271
3wk-539SFg1-tray5-Cont	539SFg1-tray5	16.7433	2	414.69	19.031	0.9685	1.3969	1.1759	1.16	SF	Cont	3wk	1.30994	216	261
3wk-539SFg1-tray5-Cont	539SFg1-tray5	5.3933	2	1589.82	34.6855	4.179	5.2788	3.3555	4.36	SF	Cont	3wk	1.03541	237	245
3wk-540SFg1-tray1-Cont	540SFg1-tray1	5.8523	2	1142.27	24.5396	2.6106	3.8083	4.5231	3.3711	SF	Cont	3wk	1.03361	220	250
3wk-540SFg1-tray1-Cont	540SFg1-tray1	10.7761	1	817.029	18.8672	1.5034	2.749	2.6967	1.8579	SF	Cont	3wk	1.21207	167	172
3wk-540SFg1-tray1-Cont	540SFg1-tray1	14.0523	2	686.782	40.4287	2.2971	2.2655	2.7758	2.5315	SF	Cont	3wk	1.01333	175	191
3wk-540SFg1-tray1-Cont	540SFg1-tray1	9.1284	3	775.024	32.3015	2.2354	2.5749	2.4801	2.0918	SF	Cont	3wk	1.38189	170	145
3wk-540SFg1-tray3-KETO	540SFg1-tray3	17.1088	3	791.52	59.1459	2.6055	2.6138	2.9104	2.7887	SF	Keto	3wk	1.28489	105	122
3wk-540SFg1-tray3-KETO	540SFg1-tray3	21.2726	2	999.497	65.952	2.6381	3.3593	3.7148	3.1619	SF	Keto	3wk	1.03509	184	174
3wk-540SFg1-tray3-KETO	540SFg1-tray3	16.5226	2	915.73	55.0594	2.719	3.045	3.7485	3.2337	SF	Keto	3wk	1.1161	183	183
3wk-540SFg1-tray3-KETO	540SFg1-tray3	8.0226	2	549.422	23.9236	2.0361	1.8049	2.2657	1.6067	SF	Keto	3wk	1.125	180	157
3wk-540SFg1-tray4-KETO	540SFg1-tray4	31.9876	4	659.591	78.6349	1.9537	2.2119	2.2153	2.3946	SF	Keto	3wk	1.27599	171	139
3wk-540SFg1-tray4-KETO	540SFg1-tray4	21.5032	3	765.909	68.7613	2.4824	2.5332	2.5308	2.3993	SF	Keto	3wk	1.15686	204	185
3wk-540SFg1-tray4-KETO	540SFg1-tray4	22.9719	5	836.833	90.8981	2.7297	2.7668	2.8421	2.7833	SF	Keto	3wk	1.34892	302	191
3wk-540SFg1-tray4-KETO	540SFg1-tray4	23.2876	4	675.578	66.798	2.1172	2.2435	2.1872	2.5972	SF	Keto	3wk	1.16129	122	131
3wk-540SFg1-tray5-KETO	540SFg1-tray5	0	0	1679.78	NaN	NaN	NaN	NaN	NaN	SF	Keto	3wk	1.10036	193	162
3wk-540SFg1-tray5-KETO	540SFg1-tray5	0	0	1802.66	NaN	NaN	NaN	NaN	NaN	SF	Keto	3wk	1.07243	166	185
3wk-540SFg1-tray5-KETO	540SFg1-tray5	11.0972	2	833.954	33.8342	2.5439	2.7628	1.6024	2.4673	SF	Keto	3wk	1.14808	158	170
3wk-540SFg1-tray5-KETO	540SFg1-tray5	11.0972	2	1193.56	31.865	2.3959	4.0114	3.174	2.4518	SF	Keto	3wk	1.11879	176	211
3wk-542PAby21-tray1-Cont	542PAby21-tray1	3.4118	1	1955.15	26.7337	6.6009	6.4528	9.431	6.6793	CF	Cont	3wk	6.08265	57	689
3wk-542PAby21-tray1-Cont	542PAby21-tray1	0	0	2389.08	NaN	NaN	NaN	NaN	NaN	CF	Cont	3wk	1.2248	242	145
3wk-542PAby21-tray1-Cont	542PAby21-tray1	4.5118	1	3018.59	31.9036	6.1949	10.0309	11.5484	7.2609	CF	Cont	3wk	1.17241	169	263
3wk-542PAby21-tray1-Cont	542PAby21-tray1	3.8118	1	2146.25	25.2219	5.6679	7.1068	6.5527	6.948	CF	Cont	3wk	1.33334	264	236
3wk-542PAby21-tray2-Cont	542PAby21-tray2	8.4527	1	1553.96	52.7196	5.6385	5.1141	8.4407	6.3515	CF	Cont	3wk	1.09331	228	186
3wk-542PAby21-tray2-Cont	542PAby21-tray2	0	0	1837.2	NaN	NaN	NaN	NaN	NaN	CF	Cont	3wk	1.21747	311	259
3wk-542PAby21-tray2-Cont	542PAby21-tray2	0	0	1547.17	NaN	NaN	NaN	NaN	NaN	CF	Cont	3wk	1.00846	198	235
3wk-542PAby21-tray2-Cont	542PAby21-tray2	8.4527	1	1824.67	57.9827	6.2014	6.0183	5.152	6.0996	CF	Cont	3wk	1.09107	271	223
3wk-542PAby21-tray3-KETO	542PAby21-tray3	3.9776	1	1860.85	27.9046	5.6373	6.1518	7.133	6.2137	CF	Keto	3wk	1.07478	190	198
3wk-542PAby21-tray3-KETO	542PAby21-tray3	0	0	1399.42	NaN	NaN	NaN	NaN	NaN	CF	Keto	3wk	1.08567	179	207
3wk-542PAby21-tray3-KETO	542PAby21-tray3	3.9776	1	1461.82	16.2613	3.2851	4.8517	4.3019	4.3977	CF	Keto	3wk	1.03448	235	222
3wk-542PAby21-tray3-KETO	542PAby21-tray3	0	0	1518.66	NaN	NaN	NaN	NaN	NaN	CF	Keto	3wk	1.13596	188	161
3wk-542PAby21-tray4-KETO	542PAby21-tray4	3.301	1	2129.97	28.074	6.9319	7.0333	7.2594	8.9986	CF	Keto	3wk	1.55794	271	136
3wk-542PAby21-tray4-KETO	542PAby21-tray4	0	0	2066.52	NaN	NaN	NaN	NaN	NaN	CF	Keto	3wk	1.58008	324	122
3wk-542PAby21-tray4-KETO	542PAby21-tray4	3.301	1	1825.42	22.3548	5.5197	6.0333	5.6438	5.8489	CF	Keto	3wk	1.32943	274	144
3wk-542PAby21-tray4-KETO	542PAby21-tray4	0	0	2080.14	NaN	NaN	NaN	NaN	NaN	CF	Keto	3wk	3.82988	113	521
3wk-542PAby21-tray5-KETO	542PAby21-tray5	2.9476	1	1187	6.6016	1.5718	3.9518	2.3995	1.9089	CF	Keto	3wk	1.02547	268	286
3wk-542PAby21-tray5-KETO	542PAby21-tray5	14.9928	3	1310.29	52.896	2.8211	4.4251	5.0606	3.6154	CF	Keto	3wk	1.00672	197	217
3wk-542PAby21-tray5-KETO	542PAby21-tray5	7.8976	1	1333.39	22.9251	2.5055	4.4611	5.8168	2.7388	CF	Keto	3wk	1.12738	241	251
3wk-542PAby21-tray5-KETO	542PAby21-tray5	4.1476	1	1014.88	14.6337	2.7099	3.3622	1.9289	1.6679	CF	Keto	3wk	1.39759	245	314
3wk-543PAby21-tray1-Cont	543PAby21-tray1	4.3401	1	1943.23	18.652	3.6218	6.4637	5.0019	4.8553	CF	Cont	3wk	1.52101	322	186
3wk-543PAby21-tray1-Cont	543PAby21-tray1	4.3401	1	1831.26	25.6631	4.9831	6.0641	5.0353	6.9033	CF	Cont	3wk	1.00836	214	214
3wk-543PAby21-tray1-Cont	543PAby21-tray1	0	0	2247.3	NaN	NaN	NaN	NaN	NaN	CF	Cont	3wk	2.22576	323	98
3wk-543PAby21-tray1-Cont	543PAby21-tray1	0	0	1471.43	NaN	NaN	NaN	NaN	NaN	CF	Cont	3wk	1.0566	271	236
3wk-543PAby21-tray2-Cont	543PAby21-tray2	7.3876	2	2088.2	33.3193	3.6415	6.9953	9.4474	4.0356	CF	Cont	3wk	1.10434	223	219
3wk-543PAby21-tray2-Cont	543PAby21-tray2	10.4376	2	1809.42	54.1042	4.4348	6.0383	5.4854	3.9997	CF	Cont	3wk	1.63974	178	311
3wk-543PAby21-tray2-Cont	543PAby21-tray2	3.9688	1	1417.05	19.3583	3.9914	4.6895	5.3177	4.8445	CF	Cont	3wk	1.04047	252	282
3wk-543PAby21-tray2-Cont	543PAby21-tray2	7.0188	1	1572.21	42.7133	5.4068	5.1847	5.7545	4.4384	CF	Cont	3wk	1.05433	246	204
3wk-543PAby21-tray3-KETO	543PAby21-tray3	11.7813	3	1410.63	57.7146	4.0644	4.6863	4.5041	4.1651	CF	Keto	3wk	1.0568	204	274
3wk-543PAby21-tray3-KETO	543PAby21-tray3	0	0	2402.9	NaN	NaN	NaN	NaN	NaN	CF	Keto	3wk	2.23907	139	443
3wk-543PAby21-tray3-KETO	543PAby21-tray3	3.3438	1	1568.8	22.1794	5.3444	5.177	4.7611	6.0259	CF	Keto	3wk	1.91687	326	96
3wk-543PAby21-tray3-KETO	543PAby21-tray3	15.1251	4	2144.89	109.338	5.9585	7.1536	6.7698	6.7633	CF	Keto	3wk	1.03066	227	217
3wk-543PAby21-tray4-KETO	543PAby21-tray4	17.936	3	1196.67	69.5109	3.1382	4.0148	3.1414	3.5573	CF	Keto	3wk	1.16071	297	273
3wk-543PAby21-tray4-KETO	543PAby21-tray4	7.1407	2	917.826	27.3371	2.7475	3.0397	2.9618	4.0686	CF	Keto	3wk	1.25373	187	258
3wk-543PAby21-tray4-KETO	543PAby21-tray4	9.4953	1	814.036	19.0935	1.7517	2.7224	2.5566	2.5166	CF	Keto	3wk	1.02345	253	220
3wk-543PAby21-tray4-KETO	543PAby21-tray4	7.8907	2	1391.81	45.7035	4.2714	4.6068	5.1298	5.0136	CF	Keto	3wk	1.2688	234	312
3wk-543PAby21-tray5-Cont	543PAby21-tray5	7.3997	2	1767.18	45.6965	5.0216	5.8594	3.1093	4.9843	CF	Cont	3wk	1.28161	361	256
3wk-543PAby21-tray5-Cont	543PAby21-tray5	8.0497	2	1639.06	51.6206	5.2944	5.4151	5.0326	6.6161	CF	Cont	3wk	1.06586	242	205
3wk-543PAby21-tray5-Cont	543PAby21-tray5	3.1999	1	1870.93	28.7272	7.0931	6.1643	9.181	6.1839	CF	Cont	3wk	1.08981	269	227
3wk-543PAby21-tray5-Cont	543PAby21-tray5	3.8499	1	1861.2	36.1362	7.6886	6.1203	6.0699	8.005	CF	Cont	3wk	2.10103	393	144
4wk-539SFg1-tray1-Cont	539SFg1-tray1	6.0627	2	638.092	20.0115	1.811	2.1178	2.1115	2.6468	SF	Cont	4wk	1.11702	161	157
4wk-539SFg1-tray1-Cont	539SFg1-tray1	13.6191	3	711.324	34.5848	1.6391	2.4015	2.1599	1.8024	SF	Cont	4wk	1.10973	187	214
4wk-539SFg1-tray1-Cont	539SFg1-tray1	15.9754	4	504.327	39.8761	1.5367	1.677	1.6214	1.7666	SF	Cont	4wk	1.16029	176	173
4wk-539SFg1-tray1-Cont	539SFg1-tray1	17.8191	3	579.875	47.7027	1.8855	1.917	1.8452	2.0383	SF	Cont	4wk	1.15315	215	187
4wk-539SFg1-tray4-KETO	539SFg1-tray4	10.4337	4	479.793	39.7716	1.837	1.5645	1.5287	1.6717	SF	Keto	4wk	1.09896	156	158
4wk-539SFg1-tray4-KETO	539SFg1-tray4	17.4919	2	774.163	47.1524	2.0412	2.5983	1.4354	2.4926	SF	Keto	4wk	1.03535	174	206
4wk-539SFg1-tray4-KETO	539SFg1-tray4	30.1797	5	411.256	60.2201	1.3624	1.3569	1.2633	1.3164	SF	Keto	4wk	1.08448	191	175
4wk-539SFg1-tray4-KETO	539SFg1-tray4	29.6256	6	498.998	64.1553	1.3812	1.6956	1.6617	1.5226	SF	Keto	4wk	1.05102	188	196
4wk-539SFg1-tray5-Cont	539SFg1-tray5	25.1658	4	885.601	68.6156	2.2423	3.0003	4.1032	2.1314	SF	Cont	4wk	1.05719	252	297
4wk-539SFg1-tray5-Cont	539SFg1-tray5	9.6915	1	1651.67	28.4947	2.5787	5.5617	5.9794	3.3976	SF	Cont	4wk	1.12455	222	220
4wk-539SFg1-tray5-Cont	539SFg1-tray5	8.9415	1	458.075	8.2265	0.79869	1.5374	0.84007	2.0906	SF	Cont	4wk	1.06383	148	152
4wk-539SFg1-tray5-Cont	539SFg1-tray5	6.5329	2	1471.63	39.7302	4.2952	4.8762	7.9248	3.9965	SF	Cont	4wk	1.0118	270	287
4wk-540SFg1-tray1-Cont	540SFg1-tray1	22.8307	3	850.441	86.4504	3.1153	2.7766	2.7701	3.1794	SF	Cont	4wk	1.50527	209	145
4wk-540SFg1-tray1-Cont	540SFg1-tray1	25.4512	5	1132.8	113.072	3.3602	3.7873	3.9626	3.4861	SF	Cont	4wk	1.02369	177	210
4wk-540SFg1-tray1-Cont	540SFg1-tray1	55.9819	8	778.677	177.15	2.5637	2.5728	3.0983	2.4956	SF	Cont	4wk	1.03754	186	186
4wk-540SFg1-tray1-Cont	540SFg1-tray1	52.9614	6	938.986	188.248	2.9976	3.1268	2.9413	2.7591	SF	Cont	4wk	1.11567	173	203
4wk-540SFg1-tray3-KETO	540SFg1-tray3	2.3402	1	944.008	12.0721	2.9089	3.1195	2.7017	3.723	SF	Keto	4wk	1.24766	142	142
4wk-540SFg1-tray3-KETO	540SFg1-tray3	2.9902	1	803.89	15.0608	3.1377	2.6462	2.3363	3.6539	SF	Keto	4wk	1.06563	189	184
4wk-540SFg1-tray3-KETO	540SFg1-tray3	12.2207	3	995.074	50.4969	2.861	3.3114	3.1489	2.7511	SF	Keto	4wk	1.00839	249	238
4wk-540SFg1-tray3-KETO	540SFg1-tray3	6.8902	1	610.246	14.1912	1.6312	2.026	1.593	0.4879	SF	Keto	4wk	1.19742	274	260
4wk-540SFg1-tray4-KETO	540SFg1-tray4	26.1628	5	639.654	63.9233	1.7001	2.1701	2.3882	2.1034	SF	Keto	4wk	1.14775	222	188
4wk-540SFg1-tray4-KETO	540SFg1-tray4	15.9503	4	795.256	50.9938	2.0316	2.6791	2.6228	2.5966	SF	Keto	4wk	1.56438	210	145
4wk-540SFg1-tray4-KETO	540SFg1-tray4	30.3254	6	552.006	59.858	1.3589	1.9013	2.1268	1.5502	SF	Keto	4wk	1.16697	167	127
4wk-540SFg1-tray4-KETO	540SFg1-tray4	9.7626	1	666.094	20.115	1.6693	2.221	2.6952	2.9184	SF	Keto	4wk	1.26756	168	207
4wk-540SFg1-tray5-KETO	540SFg1-tray5	7.0465	2	796.092	28.0211	2.8593	2.6205	2.8837	3.0593	SF	Keto	4wk	1.15302	184	150
4wk-540SFg1-tray5-KETO	540SFg1-tray5	0	0	1302.05	NaN	NaN	NaN	NaN	NaN	SF	Keto	4wk	1.09723	197	195
4wk-540SFg1-tray5-KETO	540SFg1-tray5	3.2732	1	1206.53	9.0059	1.9368	4.0152	2.3876	3.0319	SF	Keto	4wk	1.04915	195	198
4wk-540SFg1-tray5-KETO	540SFg1-tray5	3.7732	1	1103.19	28.4423	5.5228	3.6096	6.1927	7.0144	SF	Keto	4wk	1.00166	175	180
4wk-542PAby21-tray1-Cont	542PAby21-tray1	0	0	3887.21	NaN	NaN	NaN	NaN	NaN	CF	Cont	4wk	1.09187	258	245
4wk-542PAby21-tray1-Cont	542PAby21-tray1	0	0	2622.28	NaN	NaN	NaN	NaN	NaN	CF	Cont	4wk	1.95522	396	157
4wk-542PAby21-tray1-Cont	542PAby21-tray1	0	0	2920.07	NaN	NaN	NaN	NaN	NaN	CF	Cont	4wk	11.0104	37	763
4wk-542PAby21-tray1-Cont	542PAby21-tray1	0	0	3920.41	NaN	NaN	NaN	NaN	NaN	CF	Cont	4wk	5.26451	649	43
4wk-542PAby21-tray2-Cont	542PAby21-tray2	4.666	1	2212.27	32.1728	6.0136	7.3268	9.5137	8.4213	CF	Cont	4wk	1.37725	308	248
4wk-542PAby21-tray2-Cont	542PAby21-tray2	11.6979	3	2063.14	70.6607	5.139	6.8908	5.9751	6.0303	CF	Cont	4wk	1.19414	294	215
4wk-542PAby21-tray2-Cont	542PAby21-tray2	3.566	1	1700.23	24.9773	5.877	5.6094	3.8343	6.6067	CF	Cont	4wk	1.03684	170	209
4wk-542PAby21-tray2-Cont	542PAby21-tray2	3.466	1	2896.25	32.6515	7.8678	9.5853	12.0059	8.3187	CF	Cont	4wk	1.41532	348	223
4wk-542PAby21-tray3-KETO	542PAby21-tray3	12.5698	2	1640.95	38.0087	2.6033	5.56	5.5998	2.4255	CF	Keto	4wk	1.05111	236	207
4wk-542PAby21-tray3-KETO	542PAby21-tray3	0	0	1688.67	NaN	NaN	NaN	NaN	NaN	CF	Keto	4wk	1.03716	203	195
4wk-542PAby21-tray3-KETO	542PAby21-tray3	9.3849	1	875.138	16.7779	1.6133	2.9346	3.1811	0.48735	CF	Keto	4wk	1.16937	181	143
4wk-542PAby21-tray3-KETO	542PAby21-tray3	3.1849	1	1773.58	14.3037	3.4057	5.8898	6.2947	4.4707	CF	Keto	4wk	1.04924	158	197
4wk-542PAby21-tray4-KETO	542PAby21-tray4	0	0	1914.13	NaN	NaN	NaN	NaN	NaN	CF	Keto	4wk	1.1408	219	266
4wk-542PAby21-tray4-KETO	542PAby21-tray4	0	0	1810.09	NaN	NaN	NaN	NaN	NaN	CF	Keto	4wk	1.20702	212	170
4wk-542PAby21-tray4-KETO	542PAby21-tray4	0	0	2056.13	NaN	NaN	NaN	NaN	NaN	CF	Keto	4wk	1.0118	181	188
4wk-542PAby21-tray4-KETO	542PAby21-tray4	0	0	2128.28	NaN	NaN	NaN	NaN	NaN	CF	Keto	4wk	1.29808	158	274
4wk-542PAby21-tray5-KETO	542PAby21-tray5	16.1286	4	1424.4	63.8084	2.9887	4.8325	3.9478	4.2416	CF	Keto	4wk	1.03741	204	209
4wk-542PAby21-tray5-KETO	542PAby21-tray5	19.4233	5	1142.13	71.2608	2.7461	3.8666	3.4891	2.9503	CF	Keto	4wk	1.11364	226	212
4wk-542PAby21-tray5-KETO	542PAby21-tray5	3.7447	1	805.178	NaN	NaN	NaN	NaN	NaN	CF	Keto	4wk	1.13781	240	276
4wk-542PAby21-tray5-KETO	542PAby21-tray5	15.4286	4	1277.3	57.9745	2.8075	4.32	5.5255	4.0277	CF	Keto	4wk	1.07586	219	218
4wk-543PAby21-tray1-Cont	543PAby21-tray1	0	0	2560.3	NaN	NaN	NaN	NaN	NaN	CF	Cont	4wk	1.98749	322	133
4wk-543PAby21-tray1-Cont	543PAby21-tray1	0	0	2755.19	NaN	NaN	NaN	NaN	NaN	CF	Cont	4wk	1.13238	231	236
4wk-543PAby21-tray1-Cont	543PAby21-tray1	0	0	2745.31	NaN	NaN	NaN	NaN	NaN	CF	Cont	4wk	1.45679	156	266
4wk-543PAby21-tray1-Cont	543PAby21-tray1	0	0	1798.94	NaN	NaN	NaN	NaN	NaN	CF	Cont	4wk	1.6416	360	170
4wk-543PAby21-tray2-Cont	543PAby21-tray2	0	0	1932.58	NaN	NaN	NaN	NaN	NaN	CF	Cont	4wk	1.50733	207	343
4wk-543PAby21-tray2-Cont	543PAby21-tray2	3.6925	1	2263.52	31.0989	6.9109	7.4813	9.0273	5.3109	CF	Cont	4wk	1.29008	266	185
4wk-543PAby21-tray2-Cont	543PAby21-tray2	0	0	2026.76	NaN	NaN	NaN	NaN	NaN	CF	Cont	4wk	1.04786	228	213
4wk-543PAby21-tray2-Cont	543PAby21-tray2	3.6925	1	1292.71	23.5904	5.2423	4.2531	5.5486	2.8249	CF	Cont	4wk	1.08348	254	205
4wk-543PAby21-tray3-KETO	543PAby21-tray3	0	0	1337.59	NaN	NaN	NaN	NaN	NaN	CF	Keto	4wk	1.12412	220	146
4wk-543PAby21-tray3-KETO	543PAby21-tray3	3.7438	1	1972.78	24.3575	5.1825	6.5339	5.0416	6.7532	CF	Keto	4wk	1.11909	191	242
4wk-543PAby21-tray3-KETO	543PAby21-tray3	0	0	1404.84	NaN	NaN	NaN	NaN	NaN	CF	Keto	4wk	1.00663	226	206
4wk-543PAby21-tray3-KETO	543PAby21-tray3	3.7438	1	1631.21	28.0141	5.9605	5.3762	7.4395	7.7062	CF	Keto	4wk	1.30483	146	247
4wk-543PAby21-tray4-KETO	543PAby21-tray4	17.8789	3	793.005	51.4756	2.4054	2.6342	2.6517	3.1348	CF	Keto	4wk	1.16094	191	236
4wk-543PAby21-tray4-KETO	543PAby21-tray4	17.8789	3	753.939	44.4191	2.0757	2.5205	2.5855	2.1967	CF	Keto	4wk	1.02542	281	268
4wk-543PAby21-tray4-KETO	543PAby21-tray4	13.1789	3	1837.36	80.9031	4.8445	6.1372	5.5368	5.777	CF	Keto	4wk	1.55022	305	168
4wk-543PAby21-tray4-KETO	543PAby21-tray4	13.1789	3	1786.2	79.0846	4.7356	5.9648	6.6572	6.5583	CF	Keto	4wk	1.02073	197	224
4wk-543PAby21-tray5-Cont	543PAby21-tray5	14.5526	3	1511.82	73.1806	4.2921	5.0329	6.0426	5.0043	CF	Cont	4wk	1.02369	250	257
4wk-543PAby21-tray5-Cont	543PAby21-tray5	8.5351	2	2026.07	52.4064	5.1379	6.7429	7.3691	5.5386	CF	Cont	4wk	1.06424	253	276
4wk-543PAby21-tray5-Cont	543PAby21-tray5	13.4526	3	2017.31	69.6513	4.3669	6.7875	5.0195	5.3349	CF	Cont	4wk	1.31589	326	178
4wk-543PAby21-tray5-Cont	543PAby21-tray5	6.8351	2	1734.77	46.7132	5.4957	5.7339	7.084	7.3108	CF	Cont	4wk	1.0713	210	174
5wk-539SFg1-tray1-Cont	539SFg1-tray1	10.6527	2	613.265	25.3102	1.7516	2.0383	2.2131	1.6082	SF	Cont	5wk	1.00997	196	213
5wk-539SFg1-tray1-Cont	539SFg1-tray1	23.1055	4	689.769	48.4376	1.5778	2.3561	1.2505	11.6331	SF	Cont	5wk	1.15536	159	188
5wk-539SFg1-tray1-Cont	539SFg1-tray1	34.4055	4	796.145	87.4156	2.0813	2.7165	2.2307	2.4747	SF	Cont	5wk	1.0302	140	138
5wk-539SFg1-tray1-Cont	539SFg1-tray1	34.9555	4	1097.11	106.629	2.506	3.8044	2.5099	9.0469	SF	Cont	5wk	1.22407	220	185
5wk-539SFg1-tray2-Cont	539SFg1-tray2	10.3889	2	949.036	29.7796	2.1502	3.1803	2.4131	2.9521	SF	Cont	5wk	1.01062	304	280
5wk-539SFg1-tray2-Cont	539SFg1-tray2	5.2695	1	831.246	14.3605	2.0515	2.7607	2.9259	2.2728	SF	Cont	5wk	1.07904	185	192
5wk-539SFg1-tray2-Cont	539SFg1-tray2	12.9584	3	742.649	36.0171	1.9844	2.4816	1.7121	2.6379	SF	Cont	5wk	1.16666	195	224
5wk-539SFg1-tray2-Cont	539SFg1-tray2	10.2389	2	983.836	23.257	1.6976	3.3215	5.9979	3.4555	SF	Cont	5wk	1.00335	452	402
5wk-539SFg1-tray4-KETO	539SFg1-tray4	19.2056	3	581.993	37.808	1.36	1.9781	1.7122	1.5963	SF	Keto	5wk	1.06956	170	150
5wk-539SFg1-tray4-KETO	539SFg1-tray4	41.4761	5	360.201	65.9348	1.1816	1.1909	1.1086	1.0466	SF	Keto	5wk	1.0303	191	174
5wk-539SFg1-tray4-KETO	539SFg1-tray4	49.5261	5	590.23	99.7163	1.5617	2.0519	2.7212	1.7219	SF	Keto	5wk	1.10087	194	139
5wk-539SFg1-tray4-KETO	539SFg1-tray4	32.7261	5	585.911	73.2281	1.5564	2.0038	2.1007	1.989	SF	Keto	5wk	1.06485	183	220
5wk-539SFg1-tray5-Cont	539SFg1-tray5	7.2331	2	1505.95	51.4307	5.5903	4.9524	6.3042	5.8474	SF	Cont	5wk	1.05963	280	339
5wk-539SFg1-tray5-Cont	539SFg1-tray5	10.9496	3	1317.6	45.6463	3.2839	4.4012	4.3203	3.9573	SF	Cont	5wk	1.08621	212	245
5wk-539SFg1-tray5-Cont	539SFg1-tray5	16.7496	3	1451.97	86.0112	4.3661	4.8233	5.6387	5.2093	SF	Cont	5wk	1.10424	318	401
5wk-539SFg1-tray5-Cont	539SFg1-tray5	13.0331	2	1895.17	69.9327	4.6622	6.3398	5.5212	5.881	SF	Cont	5wk	1.07547	242	210
5wk-540SFg1-tray1-Cont	540SFg1-tray1	23.3061	4	1454.55	138.874	4.9687	4.7851	5.2136	5.8738	SF	Cont	5wk	1.04738	225	210
5wk-540SFg1-tray1-Cont	540SFg1-tray1	15.1171	3	1279.43	81.4418	4.3786	4.2138	4.8164	3.9593	SF	Cont	5wk	1.05085	168	197
5wk-540SFg1-tray1-Cont	540SFg1-tray1	26.7171	3	1031.27	94.6696	3.1348	3.4345	2.7651	3.2541	SF	Cont	5wk	1.05594	194	202
5wk-540SFg1-tray1-Cont	540SFg1-tray1	25.0452	5	1461.93	135.096	4.3791	4.8772	4.9928	5.0942	SF	Cont	5wk	1.38264	225	162
5wk-540SFg1-tray3-KETO	540SFg1-tray3	25.8578	4	625.003	72.1435	2.173	2.0499	2.0532	2.2935	SF	Keto	5wk	1.04054	196	203
5wk-540SFg1-tray3-KETO	540SFg1-tray3	7.6289	2	990.58	27.4668	2.4307	3.3029	3.0108	2.2391	SF	Keto	5wk	1.19203	140	137
5wk-540SFg1-tray3-KETO	540SFg1-tray3	25.4933	3	757.897	74.914	2.4166	2.5119	3.1044	2.4945	SF	Keto	5wk	1.10069	146	185
5wk-540SFg1-tray3-KETO	540SFg1-tray3	2.5644	1	932.642	9.5767	2.1765	3.0923	1.8181	2.7543	SF	Keto	5wk	1.10069	213	223
5wk-540SFg1-tray4-KETO	540SFg1-tray4	9.9561	1	705.702	22.4676	1.888	2.3479	1.5438	2.6398	SF	Keto	5wk	1.27017	167	127
5wk-540SFg1-tray4-KETO	540SFg1-tray4	9.6122	2	599.898	24.4114	1.8083	1.9885	2.1317	2.1431	SF	Keto	5wk	1.29601	143	131
5wk-540SFg1-tray4-KETO	540SFg1-tray4	19.6622	2	952.633	51.5584	2.1893	3.2256	3.0008	2.4038	SF	Keto	5wk	1.27872	222	207
5wk-540SFg1-tray4-KETO	540SFg1-tray4	19.3183	3	863.654	69.0951	2.7473	2.8607	2.4765	2.7536	SF	Keto	5wk	1.07918	177	180
5wk-540SFg1-tray5-KETO	540SFg1-tray5	0	0	1614.29	NaN	NaN	NaN	NaN	NaN	SF	Keto	5wk	1.04082	201	176
5wk-540SFg1-tray5-KETO	540SFg1-tray5	4.9961	1	1584.64	19.4333	3.2389	5.2718	6.0358	2.6132	SF	Keto	5wk	1.02192	187	183
5wk-540SFg1-tray5-KETO	540SFg1-tray5	5.4961	1	1627.65	22.0097	3.3861	5.4171	3.7356	4.2147	SF	Keto	5wk	1.08348	159	215
5wk-540SFg1-tray5-KETO	540SFg1-tray5	10.4923	2	1218.6	37.002	2.9602	4.0689	4.0343	3.6131	SF	Keto	5wk	1.16279	233	189
5wk-542PAby21-tray1-Cont	542PAby21-tray1	0	0	2969.58	NaN	NaN	NaN	NaN	NaN	CF	Cont	5wk	1.0371	240	206
5wk-542PAby21-tray1-Cont	542PAby21-tray1	0	0	2364.07	NaN	NaN	NaN	NaN	NaN	CF	Cont	5wk	2.6779	140	411
5wk-542PAby21-tray1-Cont	542PAby21-tray1	0	0	2751.93	NaN	NaN	NaN	NaN	NaN	CF	Cont	5wk	1.23248	304	268
5wk-542PAby21-tray1-Cont	542PAby21-tray1	0	0	2670.14	NaN	NaN	NaN	NaN	NaN	CF	Cont	5wk	1.72522	427	192
5wk-542PAby21-tray2-Cont	542PAby21-tray2	0	0	2190.72	NaN	NaN	NaN	NaN	NaN	CF	Cont	5wk	1.1115	228	161
5wk-542PAby21-tray2-Cont	542PAby21-tray2	0	0	2668.31	NaN	NaN	NaN	NaN	NaN	CF	Cont	5wk	1.0084	245	268
5wk-542PAby21-tray2-Cont	542PAby21-tray2	6.5361	1	3372.68	71.0574	10.0081	11.1617	11.7899	10.1346	CF	Cont	5wk	1.35503	356	218
5wk-542PAby21-tray2-Cont	542PAby21-tray2	6.5361	1	2529.31	65.1667	9.1784	8.3304	9.7892	9.5935	CF	Cont	5wk	1.4248	131	286
5wk-542PAby21-tray3-KETO	542PAby21-tray3	3.7604	1	1960	19.4408	4.3202	6.5032	4.749	7.1304	CF	Keto	5wk	1.07666	258	232
5wk-542PAby21-tray3-KETO	542PAby21-tray3	3.8604	1	2251.58	31.3243	6.8096	7.443	9.9019	9.7032	CF	Keto	5wk	1.15135	92	256
5wk-542PAby21-tray3-KETO	542PAby21-tray3	7.6207	2	1685.02	42.6336	4.685	5.5902	5.6725	4.9293	CF	Keto	5wk	1.14568	159	232
5wk-542PAby21-tray3-KETO	542PAby21-tray3	0	0	2308.16	NaN	NaN	NaN	NaN	NaN	CF	Keto	5wk	1.31907	301	140
5wk-542PAby21-tray4-KETO	542PAby21-tray4	3.5518	1	2304.83	23.225	5.4012	7.641	7.4935	7.1224	CF	Keto	5wk	1.17669	201	154
5wk-542PAby21-tray4-KETO	542PAby21-tray4	3.5518	1	1755.82	19.1403	4.4512	5.8161	6.2641	3.8571	CF	Keto	5wk	1.85203	357	126
5wk-542PAby21-tray4-KETO	542PAby21-tray4	4.5018	1	1845.99	27.9211	5.3183	6.1081	6.3873	6.3128	CF	Keto	5wk	1.03407	258	213
5wk-542PAby21-tray4-KETO	542PAby21-tray4	4.5018	1	2203.91	36.1246	6.8809	7.283	9.0117	8.5852	CF	Keto	5wk	2.37578	130	429
5wk-542PAby21-tray5-KETO	542PAby21-tray5	13.1319	2	1140.72	66.0675	4.2624	3.7392	5.3387	3.3487	CF	Keto	5wk	1.15658	127	189
5wk-542PAby21-tray5-KETO	542PAby21-tray5	4.5659	1	1692.76	20.9018	3.6351	5.6263	4.5381	3.6857	CF	Keto	5wk	1.14584	195	223
5wk-542PAby21-tray5-KETO	542PAby21-tray5	6.6659	1	1044.34	27.0833	3.4501	3.4478	3.2204	1.7504	CF	Keto	5wk	1.20194	204	223
5wk-542PAby21-tray5-KETO	542PAby21-tray5	11.0319	2	1247.44	67.4669	5.0348	4.0759	4.1957	3.8166	CF	Keto	5wk	1.25299	136	236
5wk-543PAby21-tray1-Cont	543PAby21-tray1	0	0	2447.53	NaN	NaN	NaN	NaN	NaN	CF	Cont	5wk	1.57327	159	293
5wk-543PAby21-tray1-Cont	543PAby21-tray1	0	0	1749.06	NaN	NaN	NaN	NaN	NaN	CF	Cont	5wk	1.18464	228	306
5wk-543PAby21-tray1-Cont	543PAby21-tray1	0	0	2693.06	NaN	NaN	NaN	NaN	NaN	CF	Cont	5wk	10.5239	640	26
5wk-543PAby21-tray1-Cont	543PAby21-tray1	0	0	2301.93	NaN	NaN	NaN	NaN	NaN	CF	Cont	5wk	5.06583	69	669
5wk-543PAby21-tray2-Cont	543PAby21-tray2	0	0	2412.92	NaN	NaN	NaN	NaN	NaN	CF	Cont	5wk	5.24885	68	542
5wk-543PAby21-tray2-Cont	543PAby21-tray2	6.1946	1	2023.68	50.2082	7.3297	6.666	8.8511	6.5488	CF	Cont	5wk	1.0303	225	245
5wk-543PAby21-tray2-Cont	543PAby21-tray2	6.1946	1	2399.72	57.0788	8.3327	7.913	9.012	10.6779	CF	Cont	5wk	1.39562	278	150
5wk-543PAby21-tray2-Cont	543PAby21-tray2	0	0	2422.94	NaN	NaN	NaN	NaN	NaN	CF	Cont	5wk	1.21284	258	225
5wk-543PAby21-tray3-KETO	543PAby21-tray3	0	0	2469.64	NaN	NaN	NaN	NaN	NaN	CF	Keto	5wk	1.25	238	159
5wk-543PAby21-tray3-KETO	543PAby21-tray3	0	0	1654.87	NaN	NaN	NaN	NaN	NaN	CF	Keto	5wk	1.61556	311	155
5wk-543PAby21-tray3-KETO	543PAby21-tray3	0	0	1760.23	NaN	NaN	NaN	NaN	NaN	CF	Keto	5wk	1.11092	224	193
5wk-543PAby21-tray3-KETO	543PAby21-tray3	0	0	2195.02	NaN	NaN	NaN	NaN	NaN	CF	Keto	5wk	2.54118	86	399
5wk-543PAby21-tray4-KETO	543PAby21-tray4	15.6126	4	1755.61	84.8247	4.2201	5.908	4.9246	4.996	CF	Keto	5wk	1.11871	300	268
5wk-543PAby21-tray4-KETO	543PAby21-tray4	3.7281	1	936.235	16.3151	3.3639	3.0865	4.3608	4.5562	CF	Keto	5wk	1.02721	287	223
5wk-543PAby21-tray4-KETO	543PAby21-tray4	4.7781	1	1656.78	28.0569	4.7554	5.4839	5.4788	5.4686	CF	Keto	5wk	1.15483	275	196
5wk-543PAby21-tray4-KETO	543PAby21-tray4	13.1344	3	1060.77	55.8081	3.3823	3.5089	3.5917	2.7232	CF	Keto	5wk	1.00676	216	243
5wk-543PAby21-tray5-Cont	543PAby21-tray5	0	0	1615.43	NaN	NaN	NaN	NaN	NaN	CF	Cont	5wk	1.01836	261	244
5wk-543PAby21-tray5-Cont	543PAby21-tray5	3.4468	1	2061.49	26.4313	6.1468	6.8153	5.2731	5.9914	CF	Cont	5wk	1.82051	353	207
5wk-543PAby21-tray5-Cont	543PAby21-tray5	0	0	1393.67	NaN	NaN	NaN	NaN	NaN	CF	Cont	5wk	1.10437	141	205
5wk-543PAby21-tray5-Cont	543PAby21-tray5	3.4468	1	2041.95	27.6832	6.4379	6.7457	7.9756	8.0185	CF	Cont	5wk	1.37475	224	283
6wk-539SFg1-tray1-Cont	539SFg1-tray1	3.167	1	727.85	11.212	2.1155	2.4081	2.5313	3.3252	SF	Cont	6wk	1.22366	151	199
6wk-539SFg1-tray1-Cont	539SFg1-tray1	2.367	1	775.859	13.636	3.0302	2.5544	4.8653	3.4632	SF	Cont	6wk	1.24074	189	137
6wk-539SFg1-tray1-Cont	539SFg1-tray1	8.484	2	673.101	25.819	2.025	2.2309	1.5742	1.4945	SF	Cont	6wk	1.10453	199	208
6wk-539SFg1-tray1-Cont	539SFg1-tray1	7.684	2	668.264	33.0246	2.7636	2.1833	3.1787	2.9572	SF	Cont	6wk	1.25747	215	183
6wk-539SFg1-tray2-Cont	539SFg1-tray2	15.9799	4	426.297	25.8393	1.0789	1.4356	0.77603	1.5566	SF	Cont	6wk	1.03413	276	230
6wk-539SFg1-tray2-Cont	539SFg1-tray2	9.3149	2	921.335	24.8861	1.8711	3.0955	3.4787	2.3493	SF	Cont	6wk	1.10935	220	153
6wk-539SFg1-tray2-Cont	539SFg1-tray2	13.8724	3	543.924	31.6158	1.5927	1.81	1.7	1.4837	SF	Cont	6wk	1.11327	199	199
6wk-539SFg1-tray2-Cont	539SFg1-tray2	7.2075	1	1154.12	23.3834	2.5417	3.85	0.040852	5.7475	SF	Cont	6wk	1.01727	386	394
6wk-539SFg1-tray4-KETO	539SFg1-tray4	23.1205	4	411.531	46.4626	1.1733	1.3865	1.1275	1.5215	SF	Keto	6wk	1	192	150
6wk-539SFg1-tray4-KETO	539SFg1-tray4	20.5801	1	486.291	27.9518	1.1317	1.6475	1.3154	1.0851	SF	Keto	6wk	1.09282	198	218
6wk-539SFg1-tray4-KETO	539SFg1-tray4	4.0205	4	241.363	17.3491	0.8463	0.79325	0.76302	0.88254	SF	Keto	6wk	1.02203	230	262
6wk-539SFg1-tray4-KETO	539SFg1-tray4	1.4801	1	333.82	8.4273	1.5049	1.0945	1.0014	1.3126	SF	Keto	6wk	1.3165	182	149
6wk-539SFg1-tray5-Cont	539SFg1-tray5	9.419	2	1849.2	62.461	5.5521	6.1263	7.2193	7.3737	SF	Cont	6wk	1.18066	313	278
6wk-539SFg1-tray5-Cont	539SFg1-tray5	11.2535	3	1261.53	51.0017	3.643	4.1901	4.8547	3.3012	SF	Cont	6wk	1.05035	355	367
6wk-539SFg1-tray5-Cont	539SFg1-tray5	20.6725	5	1906.07	100.635	3.9856	6.5025	6.2866	5.5722	SF	Cont	6wk	1.07106	294	317
6wk-539SFg1-tray5-Cont	539SFg1-tray5	0	0	1611.89	NaN	NaN	NaN	NaN	NaN	SF	Cont	6wk	1.08014	246	309
6wk-540SFg1-tray1-Cont	540SFg1-tray1	13.0339	3	1077.24	51.3347	2.9673	3.5921	3.0091	3.4464	SF	Cont	6wk	1.8657	231	141
6wk-540SFg1-tray1-Cont	540SFg1-tray1	33.2398	5	1178.75	136.133	3.3738	3.9711	5.178	3.4841	SF	Cont	6wk	1.02542	201	190
6wk-540SFg1-tray1-Cont	540SFg1-tray1	27.4118	4	1170.13	124.229	3.7531	3.8766	3.6399	3.0796	SF	Cont	6wk	1.21521	241	235
6wk-540SFg1-tray1-Cont	540SFg1-tray1	13.5839	3	841.394	34.203	1.9161	2.8318	2.2424	2.3903	SF	Cont	6wk	1.16094	212	175
6wk-540SFg1-tray4-KETO	540SFg1-tray4	23.2115	2	993.745	67.9975	2.4681	3.3621	3.497	3.2772	SF	Keto	6wk	1.45885	282	173
6wk-540SFg1-tray4-KETO	540SFg1-tray4	60.0958	8	519.533	125.371	1.6187	1.7483	1.7231	1.6886	SF	Keto	6wk	1.06563	154	157
6wk-540SFg1-tray4-KETO	540SFg1-tray4	32.9844	6	696.989	100.516	2.1851	2.3218	2.385	2.7066	SF	Keto	6wk	1.16456	159	139
6wk-540SFg1-tray4-KETO	540SFg1-tray4	56.8766	9	587.259	131.583	1.7223	2.0118	1.5274	1.7641	SF	Keto	6wk	1.13596	194	175
6wk-540SFg1-tray5-KETO	540SFg1-tray5	18.4706	5	1876.59	136.539	5.7612	6.2323	6.3708	5.4954	SF	Keto	6wk	1.04569	231	233
6wk-540SFg1-tray5-KETO	540SFg1-tray5	10.9583	2	1124.85	46.4478	3.5592	3.7206	4.4234	4.3878	SF	Keto	6wk	1.14539	233	162
6wk-540SFg1-tray5-KETO	540SFg1-tray5	23.3206	5	1667.85	163.784	5.7368	5.4823	5.7515	4.6146	SF	Keto	6wk	1.09359	266	244
6wk-540SFg1-tray5-KETO	540SFg1-tray5	6.4083	2	1133.11	37.4153	4.4018	3.7218	4.0984	5.1805	SF	Keto	6wk	1.55813	152	215
6wk-542PAby21-tray1-Cont	542PAby21-tray1	7.5691	1	1778.88	30.598	3.7544	5.9314	9.5791	4.7403	CF	Cont	6wk	2.31017	154	436
6wk-542PAby21-tray1-Cont	542PAby21-tray1	0	0	2956.27	NaN	NaN	NaN	NaN	NaN	CF	Cont	6wk	4.11588	634	102
6wk-542PAby21-tray1-Cont	542PAby21-tray1	7.5691	1	3057.04	27.4153	3.3638	10.2786	4.3488	2.7039	CF	Cont	6wk	1.00504	264	238
6wk-542PAby21-tray1-Cont	542PAby21-tray1	0	0	2653.82	NaN	NaN	NaN	NaN	NaN	CF	Cont	6wk	5.19167	602	96
6wk-542PAby21-tray2-Cont	542PAby21-tray2	0	0	2176.64	NaN	NaN	NaN	NaN	NaN	CF	Cont	6wk	1.10434	290	219
6wk-542PAby21-tray2-Cont	542PAby21-tray2	0	0	2290.87	NaN	NaN	NaN	NaN	NaN	CF	Cont	6wk	1.25747	306	189
6wk-542PAby21-tray2-Cont	542PAby21-tray2	0	0	2330.91	NaN	NaN	NaN	NaN	NaN	CF	Cont	6wk	1.00997	357	399
6wk-542PAby21-tray2-Cont	542PAby21-tray2	0	0	1979.29	NaN	NaN	NaN	NaN	NaN	CF	Cont	6wk	1.34496	78	193
6wk-542PAby21-tray3-KETO	542PAby21-tray3	0	0	843.874	NaN	NaN	NaN	NaN	NaN	CF	Keto	6wk	1.15371	225	170
6wk-542PAby21-tray3-KETO	542PAby21-tray3	0	0	2409.62	NaN	NaN	NaN	NaN	NaN	CF	Keto	6wk	1.44057	282	175
6wk-542PAby21-tray3-KETO	542PAby21-tray3	0	0	2432.2	NaN	NaN	NaN	NaN	NaN	CF	Keto	6wk	1.03242	237	217
6wk-542PAby21-tray3-KETO	542PAby21-tray3	0	0	1457.1	NaN	NaN	NaN	NaN	NaN	CF	Keto	6wk	1.11943	230	227
6wk-542PAby21-tray4-KETO	542PAby21-tray4	6.7762	2	2149.06	50.8753	6.2043	7.1197	5.9909	5.6917	CF	Keto	6wk	1.66741	176	323
6wk-542PAby21-tray4-KETO	542PAby21-tray4	0	0	2198.2	NaN	NaN	NaN	NaN	NaN	CF	Keto	6wk	1.09649	238	185
6wk-542PAby21-tray4-KETO	542PAby21-tray4	3.3381	1	2203.33	14.6945	3.6283	7.3235	11.1917	5.1247	CF	Keto	6wk	1.12634	224	275
6wk-542PAby21-tray4-KETO	542PAby21-tray4	3.4381	1	1973.69	27.4935	6.6249	6.5145	6.7669	6.4023	CF	Keto	6wk	1.38048	274	222
6wk-542PAby21-tray5-KETO	542PAby21-tray5	9.5555	2	1350.24	38.7513	3.2702	4.5061	4.1399	4.0338	CF	Keto	6wk	1.42887	163	295
6wk-542PAby21-tray5-KETO	542PAby21-tray5	6.4527	1	1618.34	22.5327	2.9648	5.404	5.1265	3.5191	CF	Keto	6wk	1.10017	269	313
6wk-542PAby21-tray5-KETO	542PAby21-tray5	0	0	1630.8	NaN	NaN	NaN	NaN	NaN	CF	Keto	6wk	1.24203	158	250
6wk-542PAby21-tray5-KETO	542PAby21-tray5	3.1027	1	690.184	16.67	3.9223	2.2552	3.9106	3.0252	CF	Keto	6wk	1.10017	211	230
6wk-543PAby21-tray1-Cont	543PAby21-tray1	0	0	2437.12	NaN	NaN	NaN	NaN	NaN	CF	Cont	6wk	6.03478	601	72
6wk-543PAby21-tray1-Cont	543PAby21-tray1	0	0	2092.23	NaN	NaN	NaN	NaN	NaN	CF	Cont	6wk	2.07383	150	354
6wk-543PAby21-tray1-Cont	543PAby21-tray1	0	0	2145.15	NaN	NaN	NaN	NaN	NaN	CF	Cont	6wk	1.05085	256	288
6wk-543PAby21-tray1-Cont	543PAby21-tray1	0	0	2402.14	NaN	NaN	NaN	NaN	NaN	CF	Cont	6wk	3.56598	96	448
6wk-543PAby21-tray2-Cont	543PAby21-tray2	3.5709	1	1893.27	22.5918	5.379	6.2627	8.1731	5.9049	CF	Cont	6wk	1.02542	237	239
6wk-543PAby21-tray2-Cont	543PAby21-tray2	3.5709	1	2379.65	21.0029	5.0007	7.8964	3.325	8.9711	CF	Cont	6wk	3.33341	128	512
6wk-543PAby21-tray2-Cont	543PAby21-tray2	0	0	2419.85	NaN	NaN	NaN	NaN	NaN	CF	Cont	6wk	1.23134	273	185
6wk-543PAby21-tray2-Cont	543PAby21-tray2	0	0	2954.36	NaN	NaN	NaN	NaN	NaN	CF	Cont	6wk	30.4739	21	947
6wk-543PAby21-tray3-KETO	543PAby21-tray3	12.8634	3	1513.39	66.2517	4.3021	5.0335	4.442	4.4235	CF	Keto	6wk	1.04811	270	270
6wk-543PAby21-tray3-KETO	543PAby21-tray3	8.9089	2	1840.39	59.7618	5.6379	6.0918	6.6865	5.6239	CF	Keto	6wk	1.18498	241	200
6wk-543PAby21-tray3-KETO	543PAby21-tray3	4.4045	1	1887.46	22.4803	4.282	6.2657	5.2391	5.8341	CF	Keto	6wk	1.58099	303	184
6wk-543PAby21-tray3-KETO	543PAby21-tray3	6.8589	2	1935.88	49.2978	5.7658	6.4093	6.2513	6.1067	CF	Keto	6wk	1.10443	222	217
6wk-543PAby21-tray4-KETO	543PAby21-tray4	12.6826	2	1345.02	61.7362	4.1997	4.4528	3.486	4.2136	CF	Keto	6wk	1.68292	137	256
6wk-543PAby21-tray4-KETO	543PAby21-tray4	7.9413	1	824.363	30.9893	3.4625	2.699	3.7222	2.9801	CF	Keto	6wk	1.12281	213	270
6wk-543PAby21-tray4-KETO	543PAby21-tray4	0	0	1995.48	NaN	NaN	NaN	NaN	NaN	CF	Keto	6wk	2.32414	380	160
6wk-543PAby21-tray4-KETO	543PAby21-tray4	4.7413	1	1851.38	33.9784	5.9093	6.1161	5.3732	5.7559	CF	Keto	6wk	1.05433	238	277
6wk-543PAby21-tray5-Cont	543PAby21-tray5	12.1243	2	1836.8	43.401	3.2149	6.1969	4.8678	3.9811	CF	Cont	6wk	1.04983	290	304
6wk-543PAby21-tray5-Cont	543PAby21-tray5	0	0	2562.32	NaN	NaN	NaN	NaN	NaN	CF	Cont	6wk	1.49061	226	358
6wk-543PAby21-tray5-Cont	543PAby21-tray5	3.3622	1	2705.11	21.9753	5.426	8.9782	8.4582	8.8587	CF	Cont	6wk	1.90268	356	164
6wk-543PAby21-tray5-Cont	543PAby21-tray5	8.7622	1	1718.53	21.8128	2.3082	5.782	2.0901	3.0916	CF	Cont	6wk	1.13799	273	344
9wk-539SFg1-tray1-Cont	539SFg1-tray1	22.0467	5	814.287	85.777	3.0045	2.6554	2.4971	3.1503	SF	Cont	9wk	1.26591	235	213
9wk-539SFg1-tray1-Cont	539SFg1-tray1	21.398	3	1422.54	90.0236	3.5582	4.8001	3.0466	4.4431	SF	Cont	9wk	1.00997	210	218
9wk-539SFg1-tray1-Cont	539SFg1-tray1	39.7967	5	931.613	140.023	3.0243	3.0849	2.9233	3.119	SF	Cont	9wk	1.14743	200	219
9wk-539SFg1-tray1-Cont	539SFg1-tray1	25.2467	5	1497.36	144.909	4.5641	4.9878	5.6521	5.6217	SF	Cont	9wk	1.06838	219	197
9wk-539SFg1-tray2-Cont	539SFg1-tray2	24.6018	3	426.547	42.7491	1.3658	1.4131	1.546	1.3084	SF	Cont	9wk	1.09723	178	190
9wk-539SFg1-tray2-Cont	539SFg1-tray2	33.1191	4	814.219	83.4415	1.9843	2.8015	2.1941	1.9501	SF	Cont	9wk	1.04392	192	201
9wk-539SFg1-tray2-Cont	539SFg1-tray2	36.3864	5	768.86	108.391	2.2795	2.5865	2.2209	2.5836	SF	Cont	9wk	1.26168	173	254
9wk-539SFg1-tray2-Cont	539SFg1-tray2	30.7364	5	708.386	85.4605	2.0396	2.3867	2.0942	2.048	SF	Cont	9wk	1.18018	178	202
9wk-539SFg1-tray4-KETO-shade	539SFg1-tray4-shade	11.3023	2	288.311	18.0368	1.2025	0.93878	1.3437	1.678	SF	Keto	9wk	1.05802	239	258
9wk-539SFg1-tray4-KETO-shade	539SFg1-tray4-shade	7.9512	1	779.683	29.4035	3.0004	2.5598	1.4579	1.3635	SF	Keto	9wk	1.03041	220	209
9wk-539SFg1-tray4-KETO-shade	539SFg1-tray4-shade	21.1535	3	1331	118.805	4.4496	4.3888	4.3727	4.1841	SF	Keto	9wk	1.00166	220	231
9wk-539SFg1-tray4-KETO-shade	539SFg1-tray4-shade	40.4069	6	883.372	161.34	3.1328	2.872	2.945	3.3226	SF	Keto	9wk	1.03204	205	203
9wk-540SFg1-tray1-Cont-repeat	540SFg1-tray1-repeat	0	0	1157.7	NaN	NaN	NaN	NaN	NaN	SF	Cont	9wk	1.07204	182	145
9wk-540SFg1-tray1-Cont-repeat	540SFg1-tray1-repeat	21.9801	4	856.941	69.6203	2.569	2.8547	2.6953	3.1998	SF	Cont	9wk	1.22878	180	183
9wk-540SFg1-tray1-Cont-repeat	540SFg1-tray1-repeat	15.1401	2	1926.45	77.6277	4.3857	6.4825	8.9973	6.5533	SF	Cont	9wk	1.18445	310	290
9wk-540SFg1-tray1-Cont-repeat	540SFg1-tray1-repeat	26.7801	4	800.091	88.9551	2.7886	2.6241	3.254	3.0908	SF	Cont	9wk	1.0669	200	174
9wk-540SFg1-tray4-KETO	540SFg1-tray4	17.8154	4	699.137	51.0584	2.0671	2.3295	2.4417	2.5113	SF	Keto	9wk	1.07376	175	169
9wk-540SFg1-tray4-KETO	540SFg1-tray4	27.6154	4	862.659	96.622	2.8006	2.8541	3.0653	2.0429	SF	Keto	9wk	1.04047	204	182
9wk-540SFg1-tray4-KETO	540SFg1-tray4	34.9019	7	809.756	139.563	2.9726	2.6185	2.763	2.985	SF	Keto	9wk	1.15893	196	158
9wk-540SFg1-tray4-KETO	540SFg1-tray4	41.0596	9	1154.32	195.355	3.4546	3.8927	3.7831	4.0622	SF	Keto	9wk	1.03535	280	249
9wk-540SFg1-tray5-KETO	540SFg1-tray5	0	0	2333.27	NaN	NaN	NaN	NaN	NaN	SF	Keto	9wk	1.00331	193	206
9wk-540SFg1-tray5-KETO	540SFg1-tray5	8.8312	2	2235.51	62.9495	6.1715	7.4225	9.6414	7.7627	SF	Keto	9wk	1.01667	234	217
9wk-540SFg1-tray5-KETO	540SFg1-tray5	7.9812	2	2325.99	41.8681	4.4779	7.781	7.8208	6.0037	SF	Keto	9wk	1.01667	293	253
9wk-540SFg1-tray5-KETO	540SFg1-tray5	16.8125	4	1972.44	112.037	5.7308	6.5658	4.6721	6.1736	SF	Keto	9wk	1.03704	318	303
9wk-542PAby21-tray1-Cont	542PAby21-tray1	3.9087	1	3020.85	40.8653	9.2876	9.9832	10.7839	11.7014	CF	Cont	9wk	1.24074	286	197
9wk-542PAby21-tray1-Cont	542PAby21-tray1	0	0	2721.53	NaN	NaN	NaN	NaN	NaN	CF	Cont	9wk	9.80352	29	736
9wk-542PAby21-tray1-Cont	542PAby21-tray1	3.9587	1	2979.81	36.7817	8.2655	9.861	8.4798	10.1064	CF	Cont	9wk	1.17236	279	210
9wk-542PAby21-tray1-Cont	542PAby21-tray1	7.8674	2	3629.99	78.03	8.8169	12.0795	10.0947	12.6067	CF	Cont	9wk	5.40202	561	69
9wk-542PAby21-tray2-Cont	542PAby21-tray2	0	0	3222.53	NaN	NaN	NaN	NaN	NaN	CF	Cont	9wk	1.15686	228	305
9wk-542PAby21-tray2-Cont	542PAby21-tray2	0	0	3276	NaN	NaN	NaN	NaN	NaN	CF	Cont	9wk	2.30601	315	119
9wk-542PAby21-tray2-Cont	542PAby21-tray2	0	0	2701.56	NaN	NaN	NaN	NaN	NaN	CF	Cont	9wk	2.38932	426	150
9wk-542PAby21-tray2-Cont	542PAby21-tray2	0	0	3048.99	NaN	NaN	NaN	NaN	NaN	CF	Cont	9wk	1.2	135	224
9wk-542PAby21-tray3-KETO	542PAby21-tray3	7.9793	2	2869.51	58.4645	6.3548	9.5711	10.9735	7.4687	CF	Keto	9wk	1.10069	347	268
9wk-542PAby21-tray3-KETO	542PAby21-tray3	3.5397	1	3441.79	32.677	7.874	11.4113	12	9.3929	CF	Keto	9wk	1.89474	367	142
9wk-542PAby21-tray3-KETO	542PAby21-tray3	4.4397	1	2972.08	24.8436	4.9195	9.895	10.6614	8.699	CF	Keto	9wk	1.09343	276	285
9wk-542PAby21-tray3-KETO	542PAby21-tray3	0	0	659.446	NaN	NaN	NaN	NaN	NaN	CF	Keto	9wk	1.12852	200	202
9wk-542PAby21-tray4-KETO	542PAby21-tray4	0	0	2492.51	NaN	NaN	NaN	NaN	NaN	CF	Keto	9wk	1.78802	148	313
9wk-542PAby21-tray4-KETO	542PAby21-tray4	3.8283	1	1554.27	NaN	NaN	NaN	NaN	NaN	CF	Keto	9wk	1.12654	283	266
9wk-542PAby21-tray4-KETO	542PAby21-tray4	0	0	2492.45	NaN	NaN	NaN	NaN	NaN	CF	Keto	9wk	1.03879	250	238
9wk-542PAby21-tray4-KETO	542PAby21-tray4	3.8283	1	2494.88	NaN	NaN	NaN	NaN	NaN	CF	Keto	9wk	1.0268	232	220
9wk-542PAby21-tray5-KETO	542PAby21-tray5	3.5711	1	3152.43	28.524	6.8733	10.4566	7.1187	10.6054	CF	Keto	9wk	1.21207	209	259
9wk-542PAby21-tray5-KETO	542PAby21-tray5	0	0	1313.54	NaN	NaN	NaN	NaN	NaN	CF	Keto	9wk	1.2	230	318
9wk-542PAby21-tray5-KETO	542PAby21-tray5	4.2711	1	3039.91	44.5578	9.1872	10.0498	13.3429	11.6262	CF	Keto	9wk	1.14159	271	360
9wk-542PAby21-tray5-KETO	542PAby21-tray5	7.8422	2	2977.29	71.9078	7.9898	9.8856	12.3496	10.1056	CF	Keto	9wk	1.34042	178	310
9wk-543PAby21-tray1-Cont	543PAby21-tray1	0	0	2790.59	NaN	NaN	NaN	NaN	NaN	CF	Cont	9wk	1.47443	372	204
9wk-543PAby21-tray1-Cont	543PAby21-tray1	4.2475	1	2759.5	40.8831	8.5173	9.1198	9.3308	8.9769	CF	Cont	9wk	1.44939	131	277
9wk-543PAby21-tray1-Cont	543PAby21-tray1	4.2475	1	2854.68	49.4054	10.2928	9.4105	13.1349	13.9081	CF	Cont	9wk	1.29601	327	207
9wk-543PAby21-tray1-Cont	543PAby21-tray1	0	0	2578.3	NaN	NaN	NaN	NaN	NaN	CF	Cont	9wk	1.37255	256	205
9wk-543PAby21-tray2-Cont	543PAby21-tray2	8.783	2	2537.69	62.17	6.3117	8.4474	6.791	4.8809	CF	Cont	9wk	1.13982	261	289
9wk-543PAby21-tray2-Cont	543PAby21-tray2	3.6165	1	2512.34	17.0255	4.1025	8.3525	3.2791	3.5318	CF	Cont	9wk	1.16846	209	321
9wk-543PAby21-tray2-Cont	543PAby21-tray2	6.1665	1	2874.61	56.7841	8.4752	9.5132	7.7147	6.2595	CF	Cont	9wk	3.43212	71	488
9wk-543PAby21-tray2-Cont	543PAby21-tray2	11.333	2	3450.9	117.253	9.4559	11.4755	11.2692	12.3335	CF	Cont	9wk	1.13028	237	332
9wk-543PAby21-tray4-KETO	543PAby21-tray4	0	0	2487.97	NaN	NaN	NaN	NaN	NaN	CF	Keto	9wk	1.41517	326	212
9wk-543PAby21-tray4-KETO	543PAby21-tray4	0	0	2846.97	NaN	NaN	NaN	NaN	NaN	CF	Keto	9wk	1.17658	191	278
9wk-543PAby21-tray4-KETO	543PAby21-tray4	3.7672	1	1901.35	20.8513	4.6857	6.3009	6.8904	5.9281	CF	Keto	9wk	1.4846	379	206
9wk-543PAby21-tray4-KETO	543PAby21-tray4	3.7672	1	1651.63	22.3568	5.024	5.4591	6.3607	7.6992	CF	Keto	9wk	1.30038	224	280
9wk-543PAby21-tray5-Cont	543PAby21-tray5	0	0	3310.35	NaN	NaN	NaN	NaN	NaN	CF	Cont	9wk	1.09343	196	197
9wk-543PAby21-tray5-Cont	543PAby21-tray5	0	0	3447.89	NaN	NaN	NaN	NaN	NaN	CF	Cont	9wk	2.05552	180	461
9wk-543PAby21-tray5-Cont	543PAby21-tray5	4.2119	1	3154.28	33.3138	7.088	10.466	10.2652	8.7343	CF	Cont	9wk	1.48766	335	176
9wk-543PAby21-tray5-Cont	543PAby21-tray5	4.2119	1	2519.65	31.13	6.6234	8.3451	8.4133	6.8917	CF	Cont	9wk	1.10069	291	239

## Sheet: Fig.5, Fig.S6
group_ID	pop	PrePost	Treatment	notFound_%	Day_Processed_time	Night_Processed_time	Velocity	Velocity_Day	Velocity_Night	BoutNum	BoutNum_Day/h	BoutNum_Night/h	Distance_m	Distance_Day/h	Distance_Night/h	SleepDur_m	SleepDurMin_Day/h	SleepDurMin_Night/h	BoutDur	ButDur_Day	ButDur_Night
PAby21-691-Tray4	CF	Post	Cont	0.23	720	720	3.90667	4.82667	2.98667	77	0	6.41667	2069.72	129.602	42.8746	85.6167	0	7.13472	1.1119	NaN	1.1119
PAby21-691-Tray6	CF	Post	Cont	0.228	720	720	3.77458	5.21708	2.33208	67	0	5.58333	2283.03	161.879	28.3734	165.417	0	13.7847	2.46891	NaN	2.46891
PAby21-691-Tray6	CF	Post	Cont	0.126	720	720	3.70146	4.42125	2.98167	55	0.666667	3.91667	2328.38	131.381	62.6508	133.247	0.657361	10.4465	2.42267	0.986042	2.6672
PAby21-691-Tray6	CF	Post	Cont	0.055	720	720	2.84167	3.4875	2.19583	56	0.416667	4.25	1325.02	81.0326	29.3856	289.607	0.255	23.8789	5.17155	0.612	5.61856
PAby21-691-Tray6	CF	Post	Cont	0.001	720	720	4.52125	6.02375	3.01875	57	0	4.75	3223.66	203.647	64.992	236.053	0	19.6711	4.14129	NaN	4.14129
PAby21-691-Tray4	CF	Post	Cont	0.308	720	720	3.25125	4.09167	2.41083	93	0.166667	7.58333	1622.88	108.426	26.8138	263.473	0.0926389	21.8635	2.83305	0.555833	2.8831
PAby21-682-Tray3	CF	Post	Cont	0.433	720	720	3.20708	3.82333	2.59083	28	0.0833333	2.25	1714.14	103.866	38.979	36.5667	0.107361	2.93986	1.30595	1.28833	1.3066
PAby21-682-Tray3	CF	Post	Cont	0.145	720	720	3.545	5.12917	1.96083	99	0	8.25	1964.46	154.623	9.08217	525.642	0	43.8035	5.30951	NaN	5.30951
PAby21-682-Tray3	CF	Post	Cont	0.104	720	720	4.24437	6.36542	2.12333	144	0	12	2648.2	204.72	15.9633	443.48	0	36.9567	3.07972	NaN	3.07972
PAby21-682-Tray3	CF	Post	Cont	0.014	720	720	4.39771	5.58417	3.21125	57	0	4.75	2920.95	181.15	62.2622	271.72	0	22.6433	4.76702	NaN	4.76702
PAby21-691-Tray4	CF	Post	Cont	0.121	720	720	3.685	4.98792	2.38208	83	0	6.91667	2043.61	148.534	21.7674	263.223	0	21.9353	3.17137	NaN	3.17137
PAby21-682-Tray4	CF	Post	Cont	0.319	720	719	3.02562	4.09958	1.95167	96.1307	0.166667	7.84423	1506.65	113.279	12.2748	411.636	0.145694	34.1573	4.28204	0.874167	4.35445
PAby21-682-Tray4	CF	Post	Cont	0.247	720	720	2.90229	3.98583	1.81875	59	0	4.91667	1505.38	108.207	17.2414	396.282	0	33.0235	6.71664	NaN	6.71664
PAby21-682-Tray4	CF	Post	Cont	0.154	720	720	3.76958	5.17333	2.36583	66	0	5.5	2434.5	170.918	31.9571	317.123	0	26.4269	4.8049	NaN	4.8049
PAby21-682-Tray4	CF	Post	Cont	0.185	720	720	4.7925	7.25167	2.33333	100	0	8.33333	3180.84	240.133	24.9366	426.747	0	35.5622	4.26747	NaN	4.26747
PAby21-691-Tray4	CF	Post	Cont	0.247	720	720	3.75563	4.79083	2.72042	103	0	8.58333	2350.16	154.723	41.1235	204.878	0	17.0732	1.98911	NaN	1.98911
PAb2-1050-Tray08	CF	Post	Cont	0.05	720	720	3.86563	4.7825	2.94875	10	0	0.833333	2742.32	156.522	72.0054	11.5433	0	0.961944	1.15433	NaN	1.15433
PAb2-1050-Tray08	CF	Post	Cont	0.073	720	720	3.10562	3.50708	2.70417	39	0.166667	3.08333	1387.25	76.5869	39.0174	88.6533	0.0976389	7.29014	2.27316	0.585833	2.36437
PAb2-1050-Tray08	CF	Post	Cont	0.119	720	720	4.11354	4.38667	3.84042	18	0	1.5	2567.84	122.185	91.8021	13.655	0	1.13792	0.758611	NaN	0.758611
PAb2-1050-Tray08	CF	Post	Cont	0.141	720	720	3.73375	4.37083	3.09667	40	0	3.33333	2139.55	121.492	56.804	43.73	0	3.64417	1.09325	NaN	1.09325
PAb2-1052-Tray13	CF	Post	Cont	0.077	720	720	2.65937	3.12458	2.19417	201	2.16667	14.5833	650.042	44.4778	9.69242	459.048	1.88264	36.3714	2.28382	0.86891	2.49404
PAb2-1052-Tray13	CF	Post	Cont	0.02	720	720	3.10688	3.67167	2.54208	30	0	2.5	1635.94	95.7881	40.5401	35.1433	0	2.92861	1.17144	NaN	1.17144
PAb2-1052-Tray13	CF	Post	Cont	0.019	720	720	3.08833	3.68542	2.49125	131	0.5	10.4167	1309.93	83.8675	25.2931	253.102	0.295833	20.796	1.93207	0.591667	1.99641
PAb2-1052-Tray13	CF	Post	Cont	0.086	720	720	2.93271	3.54625	2.31917	128	2.08333	8.58333	1070.81	71.287	17.9473	475.133	2.04097	37.5535	3.71198	0.979667	4.37516
PAb2-1052-Tray16	CF	Post	Cont	0.041	720	720	4.6525	4.34167	4.96333	0	0	0	3597.28	129.873	169.901	0	0	0	NaN	NaN	NaN
PAb2-1052-Tray16	CF	Post	Cont	0.044	720	720	3.81771	4.53792	3.0975	3	0	0.25	2406.53	132.916	67.6285	1.36833	0	0.114028	0.456111	NaN	0.456111
PAb2-1052-Tray11	CF	Post	Cont	0.122	720	720	3.49979	3.9675	3.03208	22	0	1.83333	2050.41	111.618	59.2498	14.08	0	1.17333	0.64	NaN	0.64
PAb2-1052-Tray11	CF	Post	Cont	0.03	720	720	3.82667	4.35583	3.2975	21	0	1.75	2544.42	130.211	81.8242	20.4483	0	1.70403	0.97373	NaN	0.97373
PAb2-1052-Tray11	CF	Post	Cont	0.031	720	720	2.97708	3.55667	2.3975	50	0	4.16667	1635.32	95.4797	40.7972	90.8433	0	7.57028	1.81687	NaN	1.81687
PAb2-1052-Tray11	CF	Post	Cont	0.12	720	720	3.08417	3.6025	2.56583	64	0.583333	4.75	1377.39	80.0635	34.7188	130.865	0.367083	10.5383	2.04477	0.629286	2.2186
PAb2-1052-Tray16	CF	Post	Cont	0.136	720	720	3.71896	4.24875	3.18917	5	0	0.416667	2459.25	122.851	82.0859	3.105	0	0.25875	0.621	NaN	0.621
SFg1-689-Tray4	SF	Post	Cont	0.124	720	720	2.64333	3.30792	1.97875	130	0.416667	10.4167	1105.99	79.9452	12.2204	468.442	0.324028	38.7128	3.6034	0.777667	3.71643
SFg1-689-Tray4	SF	Post	Cont	0.005	720	720	2.33292	2.79625	1.86958	165	2.66667	11.0833	621.988	46.7903	5.04208	646.457	2.49889	51.3725	3.91792	0.937083	4.63511
SFg1-689-Tray4	SF	Post	Cont	0.003	720	720	2.13771	2.27875	1.99667	198	5.08333	11.4167	285.484	21.5107	2.27967	679.783	4.84889	51.7997	3.43325	0.95388	4.5372
SFg1-689-Tray4	SF	Post	Cont	0.002	720	720	2.68	3.21417	2.14583	199	5.33333	11.25	645.415	47.4849	6.29967	689.997	5.22403	52.2757	3.46732	0.979505	4.64673
SFg1-689-Tray5	SF	Post	Cont	0.076	720	720	2.43667	2.83417	2.03917	179	6.08333	8.83333	595.921	42.5956	7.0645	702.662	6.51056	52.0446	3.92548	1.07023	5.89184
SFg1-689-Tray5	SF	Post	Cont	0.01	720	720	2.36333	2.89417	1.8325	160	4.58333	8.75	581.595	43.1586	5.30767	686.243	5.03611	52.1508	4.28902	1.09879	5.9601
SFg1-689-Tray5	SF	Post	Cont	0.005	720	720	2.41417	2.91875	1.90958	163	3.83333	9.75	466.893	37.3968	1.51092	710.812	2.79944	56.4349	4.36081	0.73029	5.78819
SFg1-697-Tray3	SF	Post	Cont	0.162	720	720	2.56896	2.8475	2.29042	177	1.25	13.5	716.175	46.2696	13.4117	348.198	0.719861	28.2967	1.96722	0.575889	2.09605
SFg1-697-Tray3	SF	Post	Cont	0.221	600	720	2.41554	2.694	2.13708	222.8	8.9	9.66667	284.46	22.0085	1.6965	757.368	7.89817	55.2158	3.39932	0.887434	5.71198
SFg1-697-Tray3	SF	Post	Cont	0.115	720	720	2.66542	3.1075	2.22333	358	10.75	19.0833	542.267	34.1833	11.0057	637.282	20.2026	32.9042	1.78012	1.87932	1.72424
SFg1-697-Tray3	SF	Post	Cont	0.079	720	720	2.18646	2.49208	1.88083	249	4.33333	16.4167	324.168	25.8415	1.1725	707.953	3.8525	55.1436	2.84319	0.889038	3.359
SFe1-1054-Tray14	SF	Post	Cont	0.17	714	720	2.41458	2.48958	2.33958	313.193	11.9328	14.1667	481.196	18.2587	21.841	700.671	33.0391	25.3501	2.23718	2.76877	1.78942
SFe1-1054-Tray14	SF	Post	Cont	0.036	720	720	2.18729	2.56833	1.80625	138	1	10.5	488.15	36.8895	3.78967	603.77	0.516806	49.7974	4.37514	0.516806	4.74261
SFe1-1054-Tray14	SF	Post	Cont	0.006	720	720	2.25146	2.50708	1.99583	158	0.833333	12.3333	632.621	45.1878	7.53058	537.478	0.422917	44.3669	3.40176	0.5075	3.59732
SFe1-1054-Tray14	SF	Post	Cont	0.007	720	720	2.78167	3.19417	2.36917	156	0	13	1230.31	78.4402	24.0853	331.683	0	27.6403	2.12618	NaN	2.12618
SFe1-1054-Tray12	SF	Post	Cont	0.006	720	720	2.23458	2.55292	1.91625	225	3.75	15	535.499	40.3701	4.25483	619.077	4.03903	47.5507	2.75145	1.07707	3.17005
SFe1-1054-Tray12	SF	Post	Cont	0.075	720	720	2.31979	2.61125	2.02833	186	0.666667	14.8333	599.056	45.2845	4.63683	541.507	0.346806	44.7788	2.91133	0.520208	3.01879
SFe1-1054-Tray12	SF	Post	Cont	0.017	720	720	2.46625	2.7225	2.21	218	5.5	12.6667	642.271	44.5893	8.93325	613.643	7.67153	43.4654	2.81488	1.39482	3.43148
SFe1-1054-Tray12	SF	Post	Cont	0.019	720	720	2.33062	2.55333	2.10792	212	5.83333	11.8333	584.933	39.2039	9.5405	604.717	8.62278	41.7703	2.85244	1.47819	3.52988
SFe1-1054-Tray15	SF	Post	Cont	0.073	720	720	2.55958	2.95875	2.16042	225	4.91667	13.8333	750.475	54.3108	8.22875	545.185	6.00403	39.4281	2.42304	1.22116	2.85022
SFe1-1054-Tray15	SF	Post	Cont	0.285	719	704	2.20458	2.20708	2.20208	241.019	9.34631	10.7386	184.965	13.3302	2.08355	775.411	9.64659	54.971	3.21722	1.03213	5.11899
SFe1-1054-Tray15	SF	Post	Cont	0.097	720	720	2.07687	2.13667	2.01708	344	11.6667	17	185.186	10.0856	5.34658	673.407	15.0068	41.1104	1.95758	1.2863	2.41826
SFe1-1054-Tray15	SF	Post	Cont	0.141	720	720	2.37646	2.42833	2.32458	345	11.4167	17.3333	317.057	15.3677	11.0537	540.035	17.0804	27.9225	1.56532	1.49609	1.61091
SFg1-1055-Tray17	SF	Post	Cont	0.133	719	720	2.18604	2.2725	2.09958	361.227	13.6022	16.5	212.439	13.3311	4.37217	966.822	34.1918	46.3767	2.6765	2.51369	2.81071
SFg1-1055-Tray17	SF	Post	Cont	0.037	717	720	2.16438	2.19583	2.13292	286.569	11.3808	12.5	192.117	9.4405	6.56925	861.857	27.5099	44.3115	3.0075	2.41723	3.54492
SFg1-1055-Tray17	SF	Post	Cont	0.191	706	720	2.38604	2.29542	2.47667	224.558	10.9632	7.75	570.435	13.1801	34.3562	764.337	30.1571	33.5376	3.40374	2.75076	4.32744
SFg1-1055-Tray17	SF	Post	Cont	0.054	720	720	2.34313	2.33542	2.35083	236	7.66667	12	460.063	25.2952	13.0434	683.308	13.225	43.7174	2.89537	1.725	3.64311
PAby21-682-Tray1	CF	Post	Keto	0.092	720	720	3.77708	4.60125	2.95292	7	0	0.583333	2102.81	120.808	54.4259	4.515	0	0.37625	0.645	NaN	0.645
PAby21-691-Tray2	CF	Post	Keto	0.23	720	720	3.45604	4.34792	2.56417	3	0	0.25	1866.75	114.645	40.9173	5.97667	0	0.498056	1.99222	NaN	1.99222
PAby21-691-Tray2	CF	Post	Keto	0.171	720	720	4.12104	5.36792	2.87417	69	0.333333	5.41667	2411.04	152.036	48.8841	88.0117	0.210556	7.12375	1.27553	0.631667	1.31515
PAby21-691-Tray2	CF	Post	Keto	0.18	720	720	4.15146	5.61	2.69292	152	0.75	11.9167	2326.49	164.005	29.8691	290.418	0.631944	23.5696	1.91065	0.842593	1.97787
PAby21-691-Tray2	CF	Post	Keto	0.158	720	720	2.84604	3.7325	1.95958	205	1.83333	15.25	1253.28	99.5017	4.93858	623.37	2.00486	49.9426	3.04083	1.09356	3.27493
PAby21-682-Tray1	CF	Post	Keto	0.232	720	720	4.01396	5.57958	2.44833	145	0	12.0833	2213.94	170.079	14.4162	467.3	0	38.9417	3.22276	NaN	3.22276
PAby21-691-Tray3	CF	Post	Keto	0.177	720	720	3.77083	4.98125	2.56042	65	0.25	5.16667	2277.16	154.205	35.558	99.8133	0.0913889	8.22639	1.53559	0.365556	1.5922
PAby21-691-Tray3	CF	Post	Keto	0.395	720	720	3.25667	3.6575	2.85583	50	0.666667	3.5	1198.87	72.3356	27.5698	49.6817	0.3675	3.77264	0.993633	0.55125	1.0779
PAby21-691-Tray3	CF	Post	Keto	0.235	720	720	3.49938	4.38875	2.61	62	0	5.16667	1760.88	117.331	29.4091	68.395	0	5.69958	1.10315	NaN	1.10315
PAby21-691-Tray3	CF	Post	Keto	0.314	720	720	3.01604	3.46583	2.56625	104	1	7.66667	1139.07	69.1972	25.7255	97.335	0.519444	7.59181	0.935913	0.519444	0.990236
PAby21-682-Tray1	CF	Post	Keto	0.452	720	720	3.12062	3.99958	2.24167	163	0.416667	13.1667	1293.07	96.1355	11.62	358.067	0.296389	29.5425	2.19673	0.711333	2.24373
PAby21-682-Tray2	CF	Post	Keto	0.361	720	719	2.66375	3.0225	2.305	65.0737	1	4.42281	937.885	53.3667	24.7904	86.6263	0.738611	6.48025	1.3312	0.738611	1.46519
PAby21-682-Tray2	CF	Post	Keto	0.18	720	720	2.79958	3.45125	2.14792	166	0	13.8333	1129.6	87.3483	6.78533	532.695	0	44.3912	3.20901	NaN	3.20901
PAby21-682-Tray2	CF	Post	Keto	0.067	720	720	3.36292	4.38458	2.34125	166	0	13.8333	1679.15	123.373	16.5562	436.305	0	36.3588	2.62834	NaN	2.62834
PAby21-682-Tray2	CF	Post	Keto	0.198	720	719	2.67542	3.25917	2.09167	248.26	5.08333	15.605	728.108	55.7615	4.91416	588.796	5.79097	43.2754	2.37169	1.13921	2.77317
PAb2-1050-Tray03	CF	Post	Keto	0.019	720	720	3.50854	3.92333	3.09375	12	0	1	2239.06	116.844	69.7441	18.3367	0	1.52806	1.52806	NaN	1.52806
PAb2-1050-Tray03	CF	Post	Keto	0.06	720	720	3.19188	3.5425	2.84125	30	0.166667	2.33333	1571.4	79.9874	50.9627	36.4683	0.0869444	2.95208	1.21561	0.521667	1.26518
PAb2-1050-Tray03	CF	Post	Keto	0.041	720	720	2.92729	3.33958	2.515	114	2.41667	7.08333	1216.47	74.0085	27.3641	315.673	2.17208	24.134	2.76906	0.898793	3.40716
PAb2-1050-Tray03	CF	Post	Keto	0.043	720	720	3.25937	3.59333	2.92542	41	0.25	3.16667	1473.26	79.9351	42.8367	27.3167	0.169583	2.10681	0.66626	0.678333	0.665307
PAb2-1050-Tray06	CF	Post	Keto	0.242	720	720	3.28187	3.90042	2.66333	47	0	3.91667	1669.28	99.9958	39.1108	47.435	0	3.95292	1.00926	NaN	1.00926
PAb2-1050-Tray06	CF	Post	Keto	0.099	720	720	3.24271	4.20625	2.27917	115	0.166667	9.41667	1804.55	120.886	29.4929	235.493	0.21375	19.4107	2.04777	1.2825	2.06131
PAb2-1050-Tray06	CF	Post	Keto	0.068	720	720	3.32375	4.015	2.6325	103	0.166667	8.41667	1651.35	100.758	36.8548	198.855	0.114444	16.4568	1.93063	0.686667	1.95526
PAb2-1050-Tray06	CF	Post	Keto	0.09	720	720	3.23146	4.20833	2.25458	165	0	13.75	1637.65	121.122	15.349	466.752	0	38.896	2.8288	NaN	2.8288
PAb2-1050-Tray07	CF	Post	Keto	0.235	720	720	3.03375	3.51208	2.55542	77	2.25	4.16667	1196.47	60.4162	39.29	68.8483	2.00833	3.72903	0.894134	0.892593	0.894967
PAb2-1050-Tray07	CF	Post	Keto	0.285	720	720	4.27125	4.79958	3.74292	0	0	0	2912.64	142.264	100.455	0	0	0	NaN	NaN	NaN
PAb2-1050-Tray07	CF	Post	Keto	0.076	720	720	3.39229	3.60792	3.17667	79	1.83333	4.75	1747.15	76.8132	68.7823	87.3367	1.04722	6.23083	1.10553	0.571212	1.31175
PAb2-1050-Tray07	CF	Post	Keto	0.185	720	720	3.63917	4.72875	2.54958	55	0	4.58333	2174.37	139.034	42.1637	150.633	0	12.5528	2.73879	NaN	2.73879
PAb2-1050-Tray01	CF	Post	Keto	0.186	720	720	5.19042	5.90708	4.47375	0	0	0	3888.09	195.362	128.645	0	0	0	NaN	NaN	NaN
PAb2-1050-Tray01	CF	Post	Keto	0.32	720	720	3.00375	3.05042	2.95708	122	5.5	4.66667	1011.02	42.5225	41.7295	150.877	6.65417	5.91889	1.23669	1.20985	1.26833
PAb2-1050-Tray01	CF	Post	Keto	0.12	720	720	3.80771	4.83083	2.78458	56	0.25	4.41667	2214.67	143.227	41.3287	70.33	0.191111	5.66972	1.25589	0.764444	1.28371
PAb2-1050-Tray01	CF	Post	Keto	0.214	720	720	3.27625	3.61625	2.93625	186	1.25	14.25	1103.25	60.6566	31.2807	264.318	1.02889	20.9976	1.42107	0.823111	1.47352
SFg1-697-Tray1	SF	Post	Keto	0.169	720	720	2.24708	2.4775	2.01667	269	2.58333	19.8333	472.848	35.1076	4.29642	496.672	1.62125	39.7681	1.84636	0.627581	2.00511
SFg1-697-Tray1	SF	Post	Keto	0.193	720	719	1.85187	2.18625	1.5175	302.127	17.5833	7.59388	108.544	8.65258	0.392712	1076.52	32.0271	57.6832	3.56315	1.82145	7.59601
SFg1-697-Tray1	SF	Post	Keto	0.092	720	720	1.96396	2.11417	1.81375	293	14.9167	9.5	183.236	14.6669	0.60275	901.37	19.099	56.0151	3.07635	1.28038	5.89633
SFg1-697-Tray1	SF	Post	Keto	0.084	720	720	2.42583	2.855	1.99667	199	5.08333	11.5	581.325	41.6151	6.82867	625.555	4.47542	47.6542	3.14349	0.88041	4.14384
SFg1-697-Tray5	SF	Post	Keto	0.267	720	719	2.33604	2.67708	1.995	316.252	11.25	15.1043	264.175	20.6482	1.3664	808.288	15.1	52.2573	2.55584	1.34222	3.45976
SFg1-689-Tray1	SF	Post	Keto	0.205	720	720	2.08125	2.19042	1.97208	256	10.0833	11.25	285.543	21.6434	2.15183	752.143	12.2485	50.4301	2.93806	1.21472	4.48268
SFg1-689-Tray1	SF	Post	Keto	0.231	720	720	2.215	2.3925	2.0375	386	13.3333	18.8333	228.383	15.4187	3.61325	773.44	17.6297	46.8236	2.00373	1.32223	2.48621
SFg1-689-Tray1	SF	Post	Keto	0.045	720	720	2.38292	2.4225	2.34333	414	20.1667	14.3333	78.927	5.15042	1.42683	1153.45	40.9803	55.1407	2.78612	2.03208	3.84703
SFg1-689-Tray1	SF	Post	Keto	0.222	720	720	2.20083	2.45458	1.94708	214	7.41667	10.4167	302.763	23.1197	2.1105	735.41	7.24167	54.0425	3.4365	0.976404	5.18808
SFg1-697-Tray5	SF	Post	Keto	0.04	720	720	2.28063	2.68708	1.87417	317	3.91667	22.5	539.174	40.6283	4.30283	519.513	2.80222	40.4906	1.63884	0.715461	1.79958
SFg1-689-Tray2	SF	Post	Keto	0.318	720	716	1.89479	1.84	1.94958	312.721	15.25	10.8101	21.4863	1.44042	0.350112	1297.95	49.9358	58.2267	4.15051	3.27448	5.38634
SFg1-689-Tray2	SF	Post	Keto	0.171	720	720	2.07542	2.20458	1.94625	262	11.9167	9.91667	227.635	17.5348	1.43475	878.428	17.1335	56.0689	3.35278	1.43777	5.65401
SFg1-689-Tray2	SF	Post	Keto	0.001	720	720	2.04937	2.28125	1.8175	288	11.5833	12.4167	194.121	14.7718	1.405	838.853	13.9203	55.9842	2.91269	1.20175	4.50879
SFg1-689-Tray2	SF	Post	Keto	0.149	720	720	2.08583	2.305	1.86667	354	15.25	14.25	211.936	15.2636	2.39775	873.165	21.3899	51.3739	2.46657	1.40261	3.60519
SFg1-697-Tray5	SF	Post	Keto	0.026	720	720	2.43396	2.75375	2.11417	232	4.41667	14.9167	598.28	43.3832	6.4735	601.645	4.96931	45.1678	2.5933	1.12513	3.02801
SFg1-697-Tray5	SF	Post	Keto	0.166	720	718	2.80604	3.30167	2.31042	219.418	5.75	12.5348	937.621	65.3777	12.7574	655.086	7.29556	47.295	2.98557	1.26879	3.77309
SFe1-1054-Tray11-F4	SF	Post	Keto	0.033	720	720	3.20583	3.79125	2.62042	137	0.166667	11.25	1602.51	102.441	31.1013	195.802	0.0877778	16.229	1.42921	0.526667	1.44258
SFe1-1054-Tray08	SF	Post	Keto	0.1	720	720	2.40417	2.7325	2.07583	225	2.25	16.5	654.347	45.0175	9.51142	408.04	1.50681	32.4965	1.81351	0.669691	1.96949
SFe1-1054-Tray08	SF	Post	Keto	0.069	720	720	2.12958	2.30625	1.95292	212	6.83333	10.8333	314.923	22.6641	3.5795	713.025	7.96708	51.4517	3.36333	1.16591	4.74938
SFe1-1054-Tray08	SF	Post	Keto	0.043	720	720	2.05958	2.18667	1.9325	229	5.41667	13.6667	290.351	22.5965	1.59942	709.245	5.4525	53.6512	3.09714	1.00662	3.9257
SFe1-1054-Tray08	SF	Post	Keto	0.093	720	720	2.49021	2.98042	2	201	0.583333	16.1667	880.467	67.4327	5.93958	544.045	0.405556	44.9315	2.70669	0.695238	2.77927
SFe1-1054-Tray10	SF	Post	Keto	0.154	720	720	2.22854	2.24333	2.21375	232	5.5	13.8333	401.575	20.1578	13.3067	440.383	7.19528	29.5033	1.8982	1.30823	2.13277
SFe1-1054-Tray10	SF	Post	Keto	0.045	720	720	2.31562	2.64583	1.98542	167	0.583333	13.3333	737.289	54.5831	6.85767	558.11	0.315833	46.1933	3.34198	0.541429	3.4645
SFe1-1054-Tray10	SF	Post	Keto	0.073	720	720	2.51146	3.17208	1.85083	237	1.66667	18.0833	773.415	61.2693	3.18192	633.02	1.36347	51.3882	2.67097	0.818083	2.84174
SFe1-1054-Tray10	SF	Post	Keto	0.062	720	720	2.26292	2.58417	1.94167	219	1.83333	16.4167	563.378	44.3608	2.58742	599.877	1.13361	48.8561	2.73916	0.618333	2.97601
SFe1-1054-Tray11	SF	Post	Keto	0.089	720	720	2.85583	3.20292	2.50875	147	3.83333	8.41667	1104.97	60.7103	31.3702	180.828	5.49	9.57903	1.23012	1.43217	1.1381
SFe1-1054-Tray11	SF	Post	Keto	0.063	720	720	2.73062	3.19292	2.26833	204	2.25	14.75	1030.74	67.431	18.464	443.382	2.03208	34.9164	2.17344	0.903148	2.36721
SFe1-1054-Tray11	SF	Post	Keto	0.043	720	720	3.49917	3.96125	3.03708	91	0.25	7.33333	1911.32	109.832	49.4447	91.785	0.257222	7.39153	1.00863	1.02889	1.00794
SFg1-1055-Tray16	SF	Post	Keto	0.166	720	720	2.01167	2.08125	1.94208	264	9.25	12.75	176.17	13.0585	1.62233	763.425	10.0707	53.5481	2.89176	1.08872	4.19985
SFg1-1055-Tray16	SF	Post	Keto	0.07	720	720	1.91021	2.10792	1.7125	300	10.75	14.25	167.151	12.6165	1.31275	785.727	11.9224	53.5549	2.61909	1.10906	3.75824
SFg1-1055-Tray16	SF	Post	Keto	0.046	720	720	1.80896	2.04958	1.56833	189	10	5.75	271.844	17.7383	4.91542	802.925	13.1721	53.7383	4.24828	1.31721	9.3458
SFg1-1055-Tray16	SF	Post	Keto	0.193	720	719	2.00292	2.18667	1.81917	266.185	11.0833	11.0987	236.26	17.7078	1.98058	820.457	15.1497	53.2217	3.08228	1.36689	4.79529
PAby21-682-Tray3	CF	Pre	Cont	0.31	720	719	3.07167	3.88625	2.25708	145.202	0	12.1001	1618.02	114.6	20.2354	339.765	0	28.3138	2.33995	NaN	2.33995
PAby21-682-Tray3	CF	Pre	Cont	0.06	720	720	3.21104	3.94708	2.475	130	0.75	10.0833	1517.66	100.879	25.5922	192.822	1.16278	14.9057	1.48324	1.55037	1.47825
PAby21-682-Tray3	CF	Pre	Cont	0.096	720	720	3.84375	5.29833	2.38917	78	0.333333	6.16667	2431.27	169.412	33.1934	426.308	0.620139	34.9056	5.46549	1.86042	5.66036
PAby21-682-Tray3	CF	Pre	Cont	0.249	720	719	2.52562	3.04125	2.01	199.216	3.66667	12.9346	904.769	66.7741	8.62331	401.237	3.31139	30.125	2.01408	0.903106	2.32902
PAby21-682-Tray4	CF	Pre	Cont	0.463	720	720	4.6225	6.35208	2.89292	125	0.75	9.66667	2668.03	180.105	42.2308	156.572	0.434444	12.6132	1.25257	0.579259	1.30481
PAby21-682-Tray4	CF	Pre	Cont	0.225	720	720	2.96396	3.64625	2.28167	121	0.666667	9.41667	1209.4	84.5199	16.2633	245.547	0.345	20.1172	2.02931	0.5175	2.13634
PAby21-682-Tray4	CF	Pre	Cont	0.084	720	720	4.39958	5.05167	3.7475	32	0	2.66667	2760.05	150.684	79.3205	29.3417	0	2.44514	0.916927	NaN	0.916927
PAby21-682-Tray4	CF	Pre	Cont	0.286	720	720	2.9675	3.57042	2.36458	113	0.416667	9	1303.26	88.1767	20.4284	150.403	0.525972	12.0076	1.331	1.26233	1.33418
PAby21-691-Tray6	CF	Pre	Cont	0.173	720	720	4.72312	6.99208	2.45417	89	0	7.41667	3156.99	233.545	29.5376	229.838	0	19.1532	2.58245	NaN	2.58245
PAby21-691-Tray6	CF	Pre	Cont	0.167	720	720	2.85708	3.72083	1.99333	116	0.583333	9.08333	1291.63	94.6663	12.9692	438.24	0.389306	36.1307	3.77793	0.667381	3.97769
PAby21-691-Tray6	CF	Pre	Cont	0.162	720	720	3.4975	4.015	2.98	16	0	1.33333	2393.81	121.451	78.0329	11.7417	0	0.978472	0.733854	NaN	0.733854
PAby21-691-Tray6	CF	Pre	Cont	0.319	720	720	3.11875	3.77792	2.45958	105	0.833333	7.91667	1551.46	101.466	27.8223	217.65	1.90181	16.2357	2.07286	2.28217	2.05082
PAby21-691-Tray4	CF	Pre	Cont	0.126	720	720	2.77021	3.31042	2.23	135	2.5	8.75	1104.86	76.4644	15.607	592.615	2.00222	47.3824	4.38974	0.800889	5.41513
PAby21-691-Tray4	CF	Pre	Cont	0.019	720	720	3.38229	4.8325	1.93208	133	0	11.0833	1901.62	147.211	11.2573	442.178	0	36.8482	3.32465	NaN	3.32465
PAby21-691-Tray4	CF	Pre	Cont	0.179	720	720	3.95875	6.33958	1.57792	103	0.583333	8	2331.31	186.096	8.17917	591.052	0.882083	48.3722	5.73837	1.51214	6.04653
PAby21-691-Tray4	CF	Pre	Cont	0.15	720	720	3.20583	4.24458	2.16708	86	0.25	6.91667	1646.74	117.785	19.4432	460.618	0.130833	38.254	5.35603	0.523333	5.5307
PAb2-1050-Tray08	CF	Pre	Cont	0.179	690	720	2.87029	3.27391	2.46667	153.522	1.04348	11.75	1135.29	77.6559	16.9514	425.016	2.54261	32.8754	2.76844	2.43667	2.79791
PAb2-1050-Tray08	CF	Pre	Cont	0.073	720	720	2.91042	3.62958	2.19125	127	0.166667	10.4167	1281.79	94.9164	11.8991	410.367	0.0902778	34.1069	3.23123	0.541667	3.27427
PAb2-1050-Tray08	CF	Pre	Cont	0.077	720	720	2.76708	3.10625	2.42792	123	0.666667	9.58333	1004.54	62.7343	20.977	304.527	0.365972	25.0113	2.47583	0.548958	2.60987
PAb2-1050-Tray08	CF	Pre	Cont	0.03	720	720	3.1625	3.83417	2.49083	100	0	8.33333	1632.91	104.525	31.5509	175.99	0	14.6658	1.7599	NaN	1.7599
PAb2-1052-Tray11	CF	Pre	Cont	0.183	720	720	2.44229	2.81625	2.06833	83	1.91667	5	709.833	46.7481	12.4047	595.268	9.04681	40.5589	7.17191	4.72007	8.11178
PAb2-1052-Tray11	CF	Pre	Cont	0.172	720	719	2.12458	2.58	1.66917	154.154	3.58333	9.26287	482.165	37.5428	2.63758	692.286	8.43083	49.2597	4.49086	2.35279	5.31797
PAb2-1052-Tray11	CF	Pre	Cont	0.026	720	720	2.44979	2.68583	2.21375	145	3.25	8.83333	689.642	41.5259	15.9443	430.265	3.68181	32.1736	2.96734	1.13286	3.6423
PAb2-1052-Tray11	CF	Pre	Cont	0.077	720	720	2.53875	3.37417	1.70333	107	0.666667	8.25	1078.17	80.9167	8.93117	486.367	0.946806	39.5838	4.54548	1.42021	4.79803
PAb2-1052-Tray13	CF	Pre	Cont	0.144	720	720	2.16854	2.31625	2.02083	373	14.4167	16.6667	216.845	17.0741	0.996333	1021.19	31.4693	53.6299	2.73777	2.18284	3.21779
PAb2-1052-Tray13	CF	Pre	Cont	0.119	720	720	2.47021	2.815	2.12542	296	8.5	16.1667	443.492	31.7077	5.25	571.522	9.62486	38.0019	1.93082	1.13234	2.35064
PAb2-1052-Tray13	CF	Pre	Cont	0.078	720	720	2.21792	2.33833	2.0975	303	10.5	14.75	297.492	22.5575	2.2335	844.565	18.4133	51.9671	2.78734	1.75365	3.52319
PAb2-1052-Tray13	CF	Pre	Cont	0.136	720	720	2.21958	2.5375	1.90167	117	2.5	7.25	550.66	37.8164	8.07192	375.662	2.79847	28.5067	3.21078	1.11939	3.93195
PAb2-1052-Tray16	CF	Pre	Cont	0.056	720	720	3.39792	4.32708	2.46875	92	0	7.66667	1910.85	129.825	29.413	217.235	0	18.1029	2.36125	NaN	2.36125
PAb2-1052-Tray16	CF	Pre	Cont	0.063	720	720	2.69729	3.3575	2.03708	118	0.583333	9.25	1040.92	73.3995	13.3442	458.853	0.404306	37.8335	3.88859	0.693095	4.09011
PAb2-1052-Tray16	CF	Pre	Cont	0.062	720	720	3.18083	3.9125	2.44917	108	0.25	8.75	1455.78	98.6273	22.688	430.412	0.224583	35.6431	3.98529	0.898333	4.07349
SFg1-689-Tray4	SF	Pre	Cont	0.376	690	714	2.34664	2.4887	2.20458	215.921	5.30435	12.6891	407.073	30.6717	3.25101	668.986	5.4858	50.263	3.09829	1.03421	3.96113
SFg1-689-Tray4	SF	Pre	Cont	0.172	720	720	2.11	2.4975	1.7225	211	10.3333	7.25	254.563	20.2411	0.9725	848.47	13.6561	57.0497	4.02118	1.32156	7.86893
SFg1-689-Tray4	SF	Pre	Cont	0.072	720	720	2.0275	2.35833	1.69667	226	9.5	9.33333	235.461	18.035	1.58675	822.565	15.7682	52.7789	3.63967	1.65981	5.65488
SFg1-689-Tray4	SF	Pre	Cont	0.045	720	720	1.94042	2.19833	1.6825	275	12	10.9167	156.319	12.3515	0.675083	854.352	14.6901	56.5058	3.10673	1.22418	5.17611
SFg1-697-Tray3	SF	Pre	Cont	0.221	720	720	2.4925	2.96583	2.01917	218	7.91667	10.25	495.503	39.4192	1.87267	760.022	8.92236	54.4128	3.48634	1.12704	5.30856
SFg1-697-Tray3	SF	Pre	Cont	0.173	720	720	1.83187	2.2175	1.44625	263	14.9167	7	123.344	10.1191	0.159583	943.675	19.8278	58.8118	3.58812	1.32924	8.40169
SFg1-697-Tray3	SF	Pre	Cont	0.355	720	720	2.53896	3.2825	1.79542	160	1.75	11.5833	852.966	67.8662	3.21425	638.475	1.65097	51.5553	3.99047	0.943413	4.45082
SFg1-697-Tray3	SF	Pre	Cont	0.288	720	720	2.01333	2.14583	1.88083	380	13	18.6667	127.153	8.82275	1.77333	806.362	17.7785	49.4183	2.122	1.36757	2.64741
SFg1-689-Tray5	SF	Pre	Cont	0.199	720	719	1.98292	2.08542	1.88042	282.228	9.83333	13.6857	157.215	12.0254	1.07583	751.038	9.62139	52.9651	2.6611	0.978446	3.87011
SFg1-689-Tray5	SF	Pre	Cont	0.331	720	715	1.87688	2.20083	1.55292	314.748	17.25	8.97902	93.6726	7.05467	0.751385	1046.33	29.8393	57.3547	3.32433	1.72981	6.38763
SFg1-689-Tray5	SF	Pre	Cont	0.227	720	713	2.09958	2.42958	1.76958	290.149	14.3333	9.84572	246.183	19.1926	1.32269	936.65	21.0961	56.9581	3.22817	1.47182	5.78506
SFe1-1054-Tray14	SF	Pre	Cont	0.055	720	720	2.60833	3.15042	2.06625	265	7.16667	14.9167	578.412	45.8721	2.32892	690.693	7.77806	49.7797	2.60639	1.08531	3.33719
SFe1-1054-Tray12	SF	Pre	Cont	0.037	720	718	2.38708	2.435	2.33917	302.557	8.5	16.7131	486.455	28.1126	12.4253	551.831	12.4469	33.539	1.82389	1.46435	2.00675
SFe1-1054-Tray12	SF	Pre	Cont	0.002	720	720	2.14688	2.19417	2.09958	278	9.16667	14	229.679	17.5153	1.62458	745.853	9.31347	52.841	2.68293	1.01602	3.77436
SFe1-1054-Tray12	SF	Pre	Cont	0	720	720	2.70625	2.92292	2.48958	350	11.5833	17.5833	632.961	42.9852	9.76158	694.995	16.17	41.7463	1.9857	1.39597	2.37419
SFe1-1054-Tray12	SF	Pre	Cont	0.001	720	720	2.13958	2.35667	1.9225	308	14.4167	11.25	235.875	17.6032	2.053	958.933	23.3007	56.6104	3.11342	1.61623	5.03204
SFe1-1054-Tray14	SF	Pre	Cont	0.053	720	720	2.93312	3.4575	2.40875	239	6.08333	13.8333	998.719	66.2899	16.9367	564.472	8.52528	38.514	2.36181	1.40142	2.78415
SFe1-1054-Tray14	SF	Pre	Cont	0.052	720	720	2.41854	2.64583	2.19125	398	14.0833	19.0833	409.91	25.4471	8.71208	722.287	22.0856	38.105	1.81479	1.56821	1.99677
SFe1-1054-Tray14	SF	Pre	Cont	0.124	717	720	2.41625	2.59333	2.23917	325.59	11.7992	15.3333	382.816	20.3167	11.5846	765.012	30.1155	33.6356	2.34962	2.55234	2.19362
SFe1-1054-Tray15	SF	Pre	Cont	0.043	720	720	2.20354	2.20083	2.20625	378	13.0833	18.4167	189.063	11.5333	4.22192	784.565	21.0543	44.3261	2.07557	1.60925	2.40685
SFe1-1054-Tray15	SF	Pre	Cont	0.024	720	720	2.08354	2.38917	1.77792	204	6.16667	10.8333	401.571	29.5013	3.96292	697.857	6.62403	51.5307	3.42087	1.07417	4.75668
SFe1-1054-Tray15	SF	Pre	Cont	0.089	720	720	2.45562	2.82083	2.09042	196	3.91667	12.4167	643.404	48.2557	5.36133	638.243	4.49417	48.6928	3.25634	1.14745	3.92157
SFe1-1054-Tray15	SF	Pre	Cont	0.058	720	720	2.12083	2.43	1.81167	228	10.3333	8.66667	306.139	24.5003	1.01133	846.597	14.0312	56.5185	3.71314	1.35786	6.52136
SFg1-1055-Tray17	SF	Pre	Cont	0.02	720	720	2.05271	2.4	1.70542	262	13.0833	8.75	162.813	12.9621	0.605667	1094.84	33.7614	57.4749	4.17876	2.58049	6.56856
SFg1-1055-Tray17	SF	Pre	Cont	0.014	720	720	2.08979	2.19167	1.98792	294	15.5	9	98.558	7.27475	0.938417	1062.27	32.3592	56.1629	3.61315	2.08769	6.24032
SFg1-1055-Tray17	SF	Pre	Cont	0.004	720	720	2.12958	2.40583	1.85333	270	10.8333	11.6667	351.887	26.2767	3.04717	890.127	21.3957	52.7815	3.29677	1.97499	4.52413
SFg1-1055-Tray17	SF	Pre	Cont	0.048	719	720	2.12896	2.18333	2.07458	284.211	12.6843	11	186.361	12.4228	3.10733	903.069	21.4665	53.7893	3.17746	1.69237	4.88994
PAby21-682-Tray2	CF	Pre	Keto	0.259	720	718	2.95875	3.5775	2.34	137.382	0	11.4485	1343.01	89.3188	22.5989	305.96	0	25.4967	2.22708	NaN	2.22708
PAby21-682-Tray2	CF	Pre	Keto	0.089	720	720	3.55292	4.60792	2.49792	89	0.333333	7.08333	2056.09	138.16	33.1817	316.38	0.199583	26.1654	3.55483	0.59875	3.69394
PAby21-682-Tray2	CF	Pre	Keto	0.087	720	720	2.73979	3.49	1.98958	82	0	6.83333	1282.84	89.133	17.7702	531.828	0	44.319	6.48571	NaN	6.48571
PAby21-682-Tray2	CF	Pre	Keto	0.099	720	720	2.72792	3.3525	2.10333	122	4	6.16667	1112.11	67.2948	25.3809	660.228	18.7615	36.2575	5.41171	4.69038	5.87959
PAby21-682-Tray1	CF	Pre	Keto	0.29	720	720	3.48271	4.4075	2.55792	140	1.41667	10.25	1796.2	117.807	31.8763	260.428	1.21667	20.4857	1.8602	0.858824	1.9986
PAby21-682-Tray1	CF	Pre	Keto	0.218	720	720	3.21021	4.07333	2.34708	215	3.41667	14.5	1453	99.1672	21.9163	514.373	4.34236	38.5221	2.39243	1.27093	2.6567
PAby21-682-Tray1	CF	Pre	Keto	0.241	720	720	3.05167	3.58583	2.5175	136	3.41667	7.91667	1510.55	87.8874	37.9915	412.537	3.87889	30.4992	3.03336	1.13528	3.85253
PAby21-682-Tray1	CF	Pre	Keto	0.076	720	720	3.70917	4.90333	2.515	107	0.25	8.66667	2192.91	152.409	30.333	230.292	0.325278	18.8657	2.15226	1.30111	2.17681
PAby21-691-Tray2	CF	Pre	Keto	0.362	720	717	4.15375	4.64958	3.65792	54.1841	0.833333	3.68201	2533.68	124.893	86.2464	79.8273	0.905833	5.74644	1.47326	1.087	1.56068
PAby21-691-Tray2	CF	Pre	Keto	0.185	720	720	2.83646	3.49042	2.1825	181	0.583333	14.5	948.012	69.8398	9.16117	397.21	0.373611	32.7272	2.19453	0.640476	2.25705
PAby21-691-Tray2	CF	Pre	Keto	0.475	720	720	3.35042	3.78917	2.91167	87	0.25	7	1697.21	93.2085	48.2257	116.038	0.110278	9.55958	1.33377	0.441111	1.36565
PAby21-691-Tray3	CF	Pre	Keto	0.092	720	720	3.0625	3.71458	2.41042	112	0.166667	9.16667	1261.4	91.4723	13.6448	463.053	0.149583	38.4382	4.1344	0.8975	4.19326
PAby21-691-Tray3	CF	Pre	Keto	0.089	720	720	2.81562	3.28375	2.3475	124	4.75	5.58333	1149.37	65.9537	29.8274	400.698	8.91722	24.4743	3.23144	1.87731	4.38346
PAby21-691-Tray3	CF	Pre	Keto	0.083	720	720	3.60417	4.6025	2.60583	99	0.166667	8.08333	1977.06	130.423	34.3327	229.61	0.168056	18.9661	2.31929	1.00833	2.34632
PAby21-691-Tray3	CF	Pre	Keto	0.094	720	720	3.30625	3.98875	2.62375	74	1.41667	4.75	1829.25	106.528	45.9088	89.5033	1.33583	6.12278	1.2095	0.942941	1.28901
PAby21-691-Tray2	CF	Pre	Keto	0.134	720	720	2.9175	4.13333	1.70167	112	0.666667	8.66667	1519.28	115.482	11.1251	481.057	0.524583	39.5635	4.29515	0.786875	4.56502
PAb2-1050-Tray06	CF	Pre	Keto	0.147	720	720	2.82021	3.6275	2.01292	108	0.25	8.75	1180.03	81.6927	16.6432	419.387	0.247639	34.7013	3.88321	0.990556	3.96586
PAb2-1050-Tray06	CF	Pre	Keto	0.106	720	720	3.065	4.0525	2.0775	128	1.16667	9.5	1378.02	105.914	8.921	513.387	1.64931	41.1329	4.01083	1.41369	4.32978
PAb2-1050-Tray06	CF	Pre	Keto	0.087	720	720	2.70604	3.40792	2.00417	100	0	8.33333	1139.14	83.1467	11.782	427.178	0	35.5982	4.27178	NaN	4.27178
PAb2-1050-Tray06	CF	Pre	Keto	0.197	720	720	2.94458	3.33375	2.55542	116	0.166667	9.5	1049.58	62.2977	25.1675	188.827	0.188333	15.5472	1.62782	1.13	1.63655
PAb2-1050-Tray07	CF	Pre	Keto	0.133	720	720	2.45	2.97458	1.92542	140	0	11.6667	743.334	52.0932	9.85125	338.572	0	28.2143	2.41837	NaN	2.41837
PAb2-1050-Tray07	CF	Pre	Keto	0.015	720	720	2.95396	3.83125	2.07667	161	2.41667	11	1253.1	92.7682	11.6572	576.815	5.57736	42.4906	3.5827	2.30787	3.86278
PAb2-1050-Tray07	CF	Pre	Keto	0.035	720	720	2.72833	3.27542	2.18125	156	1.91667	11.0833	974.048	64.7356	16.4351	301.987	1.79569	23.3699	1.93581	0.936884	2.10856
PAb2-1050-Tray07	CF	Pre	Keto	0.006	720	720	2.97396	3.6375	2.31042	67	0	5.58333	1447.58	93.234	27.3978	152.995	0	12.7496	2.28351	NaN	2.28351
PAb2-1050-Tray03	CF	Pre	Keto	0.024	720	720	2.79042	3.27792	2.30292	65	0	5.41667	1211.99	76.3507	24.6488	253.94	0	21.1617	3.90677	NaN	3.90677
PAb2-1050-Tray03	CF	Pre	Keto	0.02	720	720	2.23979	2.56875	1.91083	158	4.25	8.91667	495.668	35.2399	6.06575	598.452	5.05111	44.8199	3.78767	1.1885	5.02653
PAb2-1050-Tray03	CF	Pre	Keto	0.021	720	720	2.90583	3.68583	2.12583	106	0	8.83333	1268.16	89.14	16.5402	383.907	0	31.9922	3.62176	NaN	3.62176
PAb2-1050-Tray03	CF	Pre	Keto	0.01	720	720	2.33083	2.94208	1.71958	140	4.58333	7.08333	641.048	49.2756	4.14508	710.713	7.73458	51.4915	5.07652	1.68755	7.26939
PAb2-1050-Tray01	CF	Pre	Keto	0.158	720	720	4.32479	5.53042	3.11917	27	0	2.25	3008.23	186.225	64.4603	35.88	0	2.99	1.32889	NaN	1.32889
PAb2-1050-Tray01	CF	Pre	Keto	0.088	720	720	2.895	3.5425	2.2475	75	0.833333	5.41667	1365.64	86.4108	27.3927	399.318	0.950694	32.3258	5.32424	1.14083	5.96785
PAb2-1050-Tray01	CF	Pre	Keto	0.106	720	720	2.8875	4.14667	1.62833	102	0.333333	8.16667	1432.94	113.362	6.04975	548.447	0.2825	45.4214	5.37693	0.8475	5.5618
PAb2-1050-Tray01	CF	Pre	Keto	0.082	720	720	3.3125	4.49333	2.13167	58	0	4.83333	1838.36	132.302	20.8949	490.882	0	40.9068	8.46348	NaN	8.46348
SFg1-697-Tray1	SF	Pre	Keto	0.344	689	711	2.07422	2.04261	2.10583	379.406	20.8999	10.7173	30.7197	2.21103	0.348945	1233.9	44.5123	58.3124	3.25218	2.12979	5.44096
SFg1-697-Tray1	SF	Pre	Keto	0.158	690	720	1.63465	2.19304	1.07625	226.217	14.4348	4.41667	129.263	10.4117	0.36025	1011.36	25.679	58.6007	4.47073	1.77897	13.2681
SFg1-697-Tray1	SF	Pre	Keto	0.084	720	720	2.02896	2.22792	1.83	261	9.25	12.5	219.75	16.5155	1.797	772.533	11.0276	53.3501	2.9599	1.19218	4.26801
SFg1-697-Tray1	SF	Pre	Keto	0.085	720	720	1.93833	2.15917	1.7175	252	11.9167	9.08333	180.624	13.0847	1.96733	815.325	14.9288	53.015	3.23542	1.25276	5.83651
SFg1-689-Tray1	SF	Pre	Keto	0.304	720	717	2.44396	2.91792	1.97	276.745	8.16667	14.8954	486.775	39.6173	0.94728	780.144	11.1711	53.8409	2.819	1.36789	3.6146
SFg1-689-Tray1	SF	Pre	Keto	0.188	720	720	1.84813	2.14417	1.55208	289	16	8.08333	143.721	11.3273	0.649417	985.172	25.1278	56.9699	3.4089	1.57049	7.04782
SFg1-689-Tray1	SF	Pre	Keto	0.087	720	720	2.16312	2.49917	1.82708	262	10.6667	11.1667	271.733	21.1164	1.528	801.42	12.6593	54.1257	3.05885	1.18681	4.84708
SFg1-689-Tray1	SF	Pre	Keto	0.198	719	719	1.92479	2.15958	1.69	289.402	14.2698	9.84701	118.711	9.51038	0.382197	916.616	18.2099	58.1748	3.16728	1.27611	5.90787
SFg1-689-Tray2	SF	Pre	Keto	0.11	720	719	2.13167	2.41417	1.84917	304.266	9.41667	15.9388	341.401	27.4832	0.966926	822.762	14.1629	54.4006	2.70409	1.50403	3.41309
SFg1-689-Tray2	SF	Pre	Keto	0.093	720	720	2.07313	2.10583	2.04042	337	16.75	11.3333	90.55	6.61133	0.9345	985.078	26.1581	55.9318	2.92308	1.56167	4.93516
SFg1-689-Tray2	SF	Pre	Keto	0.025	720	720	2.0175	2.29833	1.73667	224	10.0833	8.58333	244.716	19.3507	1.04233	820.015	12.5535	55.7811	3.66078	1.24497	6.49877
SFg1-689-Tray2	SF	Pre	Keto	0.209	720	720	1.95188	2.18	1.72375	327	18.75	8.5	76.812	5.99233	0.408667	1051.87	30.4583	57.1975	3.21673	1.62444	6.72912
SFg1-697-Tray5	SF	Pre	Keto	0.198	690	720	2.19175	2.43391	1.94958	276.826	11.6522	11.4167	261.404	21.0958	0.687833	818.246	13.0686	55.1186	2.95581	1.12155	4.82791
SFg1-697-Tray5	SF	Pre	Keto	0.026	720	720	2.53208	3.37583	1.68833	140	1.5	10.1667	952.832	76.1222	3.2805	639.208	1.18181	52.0856	4.56577	0.78787	5.12317
SFg1-697-Tray5	SF	Pre	Keto	0.068	720	719	1.93125	2.16708	1.69542	296.154	15.4167	9.26287	155.601	11.8821	1.08467	992.151	25.2426	57.4366	3.35011	1.63736	6.20074
SFe1-1054-Tray11	SF	Pre	Keto	0.046	720	720	2.46479	3.11458	1.815	227	5.41667	13.5	637.995	50.2192	2.94708	690.463	5.82833	51.7103	3.04169	1.076	3.83039
SFe1-1054-Tray11	SF	Pre	Keto	0.081	720	720	3.77333	4.73792	2.80875	183	0.166667	15.0833	1759.44	123.788	22.8317	393.933	0.113056	32.7147	2.15264	0.678333	2.16893
SFe1-1054-Tray11	SF	Pre	Keto	0.039	720	720	2.36271	2.96875	1.75667	162	6.33333	7.16667	662.791	52.8583	2.37425	764.362	7.29681	56.4	4.71828	1.15213	7.86977
SFe1-1054-Tray11	SF	Pre	Keto	0.038	720	720	2.6875	3.04542	2.32958	245	7.25	13.1667	680.25	49.0135	7.674	625.627	7.48861	44.6469	2.55358	1.03291	3.39091
SFe1-1054-Tray08	SF	Pre	Keto	0.151	720	720	2.54104	2.82125	2.26083	245	4.5	15.9167	582.759	42.1705	6.39275	608.68	4.70986	46.0135	2.48441	1.04664	2.8909
SFe1-1054-Tray08	SF	Pre	Keto	0.113	720	720	2.14583	2.20125	2.09042	281	10.9167	12.5	239.22	18.2632	1.67175	827.797	16.1031	52.88	2.9459	1.47509	4.2304
SFe1-1054-Tray08	SF	Pre	Keto	0.07	720	720	2.5775	2.79333	2.36167	243	9.83333	10.4167	564.74	40.2969	6.76475	767.793	12.5428	51.44	3.15964	1.27554	4.93824
SFe1-1054-Tray08	SF	Pre	Keto	0.092	720	720	2.44521	2.6275	2.26292	251	5.66667	15.25	676.153	42.7758	13.5703	591.41	6.83431	42.4499	2.35622	1.20605	2.7836
SFe1-1054-Tray10	SF	Pre	Keto	0.06	720	720	2.48	2.93	2.03	191	4.5	11.4167	576.14	45.3803	2.63133	675.682	4.23778	52.069	3.5376	0.941728	4.56079
SFe1-1054-Tray10	SF	Pre	Keto	0.03	720	720	1.91562	2.20833	1.62292	235	11.0833	8.5	241.874	19.2727	0.8835	888.465	17.3251	56.7136	3.7807	1.56317	6.67219
SFe1-1054-Tray10	SF	Pre	Keto	0.077	720	719	2.81792	3.57208	2.06375	208.285	0.25	17.1071	1198.99	93.6012	6.31435	489.483	0.187361	40.6029	2.35006	0.749444	2.37346
SFe1-1054-Tray10	SF	Pre	Keto	0.144	720	720	2.37	2.855	1.885	151	1.66667	10.9167	632.712	49.1373	3.58867	650.857	1.73764	52.5004	4.31031	1.04258	4.8092
SFg1-1055-Tray16	SF	Pre	Keto	0.103	720	720	1.90375	1.95125	1.85625	312	17	9	71.026	4.49767	1.42117	1100.1	35.2315	56.4431	3.52595	2.07244	6.27145
SFg1-1055-Tray16	SF	Pre	Keto	0.138	720	720	2.035	2.1425	1.9275	299	14.8333	10.0833	121.761	9.60092	0.545833	946.245	21.4633	57.3904	3.1647	1.44697	5.69161

## Sheet: Fig. 6
group_ID	pop	PrePost	Treatment	weight	Standard length
PAb2-1050-Tray08	CF	Post	Cont	0.5	29.1366
PAb2-1050-Tray08	CF	Post	Cont	0.37	25.7502
PAb2-1050-Tray08	CF	Post	Cont	0.33	24.8968
PAb2-1050-Tray08	CF	Post	Cont	0.41	26.888
PAb2-1052-Tray11	CF	Post	Cont	0.41	25.9398
PAb2-1052-Tray11	CF	Post	Cont	0.45	28.1207
PAb2-1052-Tray11	CF	Post	Cont	0.34	24.2602
PAb2-1052-Tray11	CF	Post	Cont	0.22	21.9033
PAb2-1052-Tray13	CF	Post	Cont	0.29	24.1925
PAb2-1052-Tray13	CF	Post	Cont	0.48	28.4322
PAb2-1052-Tray13	CF	Post	Cont	0.27	23.2443
PAb2-1052-Tray13	CF	Post	Cont	0.31	24.6801
Cont_PAby21-682-Tray3-01-gut	CF	Post	Cont	0.06	16.9802
Cont_PAby21-682-Tray3-02-gut	CF	Post	Cont	0.1	22.9705
Cont_PAby21-682-Tray3-03-gut	CF	Post	Cont	0.12	25.3735
Cont_PAby21-682-Tray3-04-gut	CF	Post	Cont	0.2	28.912
Cont_PAby21-682-Tray4-01-gut	CF	Post	Cont	0.15	27.3541
Cont_PAby21-682-Tray4-02-gut	CF	Post	Cont	0.09	23.6076
Cont_PAby21-682-Tray4-03-gut	CF	Post	Cont	0.19	28.5052
Cont_PAby21-682-Tray4-04-gut	CF	Post	Cont	0.1	25.6112
Cont_PAby21-691-Tray4-01-gut	CF	Post	Cont	0.09	22.4911
Cont_PAby21-691-Tray4-02-gut	CF	Post	Cont	0.11	24.316
Cont_PAby21-691-Tray4-03-gut	CF	Post	Cont	0.09	22.6045
Cont_PAby21-691-Tray4-04-gut	CF	Post	Cont	0.09	26.0544
Cont_PAby21-691-Tray5-01-gut	CF	Post	Cont	0.22	29.226
Cont_PAby21-691-Tray5-02-gut	CF	Post	Cont	0.33	25.435
Cont_PAby21-691-Tray6-01-gut	CF	Post	Cont	0.09	19.4648
Cont_PAby21-691-Tray6-02-gut	CF	Post	Cont	0.16	24.8252
Cont_PAby21-691-Tray6-03-gut	CF	Post	Cont	0.07	16.9344
Cont_PAby21-691-Tray6-04-gut	CF	Post	Cont	0.26	31.2137
SFe1-1054-Tray12	SF	Post	Cont	0.24	21.6459
SFe1-1054-Tray12	SF	Post	Cont	0.2	20.4268
SFe1-1054-Tray12	SF	Post	Cont	0.23	21.9303
SFe1-1054-Tray12	SF	Post	Cont	0.24	21.4562
SFe1-1054-Tray14	SF	Post	Cont	0.18	19.2619
SFe1-1054-Tray14	SF	Post	Cont	0.21	20.9551
SFe1-1054-Tray14	SF	Post	Cont	0.25	22.2825
SFe1-1054-Tray14	SF	Post	Cont	0.25	22.3503
SFg1-1055-Tray17	SF	Post	Cont	0.2	19.5328
SFg1-1055-Tray17	SF	Post	Cont	0.24	22.9598
SFg1-1055-Tray17	SF	Post	Cont	0.19	21.1312
SFg1-1055-Tray17	SF	Post	Cont	0.2	21.2802
Cont_SFg1-689-Tray4-01-gut	SF	Post	Cont	0.08	22.4097
Cont_SFg1-689-Tray4-02-gut	SF	Post	Cont	0.07	21.8369
Cont_SFg1-689-Tray4-03-gut	SF	Post	Cont	0.1	25.3456
Cont_SFg1-689-Tray4-04-gut	SF	Post	Cont	0.23	28.126
Cont_SFg1-689-Tray5-02-gut	SF	Post	Cont	0.1	23.4176
Cont_SFg1-689-Tray5-03-gut	SF	Post	Cont	0.11	20.3945
Cont_SFg1-697-Tray3-01-gut	SF	Post	Cont	0.14	25.6776
Cont_SFg1-697-Tray3-03-gut	SF	Post	Cont	0.07	20.2464
Cont_SFg1-697-Tray3-04-gut	SF	Post	Cont	0.07	22.6564
PAb2-1050-Tray03	CF	Post	Keto	0.39	27.1996
PAb2-1050-Tray03	CF	Post	Keto	0.2	21.3208
PAb2-1050-Tray03	CF	Post	Keto	0.11	19.8579
PAb2-1050-Tray03	CF	Post	Keto	0.25	23.1494
PAb2-1050-Tray06	CF	Post	Keto	0.27	24.1789
PAb2-1050-Tray06	CF	Post	Keto	0.3	25.3709
PAb2-1050-Tray06	CF	Post	Keto	0.21	23.6506
PAb2-1050-Tray06	CF	Post	Keto	0.29	24.3279
PAb2-1050-Tray07	CF	Post	Keto	0.24	22.8108
PAb2-1050-Tray07	CF	Post	Keto	0.24	22.9327
PAb2-1050-Tray07	CF	Post	Keto	0.28	23.1765
PAb2-1050-Tray07	CF	Post	Keto	0.28	24.4769
KETO_PAby21-682-Tray1-01-gut	CF	Post	Keto	0.1	27.8872
KETO_PAby21-682-Tray1-02-gut	CF	Post	Keto	0.11	20.4276
KETO_PAby21-682-Tray1-03-gut	CF	Post	Keto	0.05	20.5991
KETO_PAby21-682-Tray2-01-gut	CF	Post	Keto	0.06	19.2419
KETO_PAby21-682-Tray2-02-gut	CF	Post	Keto	0.07	19.9509
KETO_PAby21-682-Tray2-03-gut	CF	Post	Keto	0.1	22.1435
KETO_PAby21-682-Tray4-04-gut	CF	Post	Keto	0.1	22.8548
KETO_PAby21-691-Tray1-01-gut	CF	Post	Keto	0.09	20.7317
KETO_PAby21-691-Tray1-02-gut	CF	Post	Keto	0.09	22.7969
KETO_PAby21-691-Tray1-03-gut	CF	Post	Keto	0.06	18.2434
KETO_PAby21-691-Tray1-04-gut	CF	Post	Keto	0.12	23.2991
KETO_PAby21-691-Tray2-01-gut	CF	Post	Keto	0.08	19.5413
KETO_PAby21-691-Tray2-02-gut	CF	Post	Keto	0.07	19.3807
KETO_PAby21-691-Tray2-03-gut	CF	Post	Keto	0.08	20.6151
KETO_PAby21-691-Tray2-04-gut	CF	Post	Keto	0.09	19.0868
KETO_PAby21-691-Tray3-01-gut	CF	Post	Keto	0.14	23.9409
KETO_PAby21-691-Tray3-02-gut	CF	Post	Keto	0.07	20.4537
KETO_PAby21-691-Tray3-03-gut	CF	Post	Keto	0.11	24.0103
KETO_PAby21-691-Tray3-04-gut	CF	Post	Keto	0.1	22.5893
SFe1-1054-Tray08	SF	Post	Keto	0.09	17.4332
SFe1-1054-Tray08	SF	Post	Keto	0.11	17.0268
SFe1-1054-Tray08	SF	Post	Keto	0.09	16.187
SFe1-1054-Tray08	SF	Post	Keto	0.09	18.3137
SFe1-1054-Tray10	SF	Post	Keto	0.1	18.9232
SFe1-1054-Tray10	SF	Post	Keto	0.14	17.8396
SFe1-1054-Tray10	SF	Post	Keto	0.12	16.7424
SFe1-1054-Tray10	SF	Post	Keto	0.16	17.1758
SFe1-1054-Tray11	SF	Post	Keto	0.16	16.783
SFe1-1054-Tray11	SF	Post	Keto	0.1	16.0515
SFe1-1054-Tray11	SF	Post	Keto	0.16	19.587
SFe1-1054-Tray11	SF	Post	Keto	0.14	19.5328
KETO_SFg1-689-Tray1-02-gut	SF	Post	Keto	0.05	17.0337
KETO_SFg1-689-Tray1-04-gut	SF	Post	Keto	0.07	17.9574
KETO_SFg1-689-Tray2-01-gut	SF	Post	Keto	0.05	14.8838
KETO_SFg1-689-Tray2-02-gut	SF	Post	Keto	0.05	17.8923
KETO_SFg1-689-Tray2-03-gut	SF	Post	Keto	0.05	21.1148
KETO_SFg1-689-Tray2-04-gut	SF	Post	Keto	0.08	18.4375
KETO_SFg1-689-Tray3-01-gut	SF	Post	Keto	0.05	16.6822
KETO_SFg1-689-Tray3-02-gut	SF	Post	Keto	0.05	22.7841
KETO_SFg1-689-Tray3-03-gut	SF	Post	Keto	0.05	19.1842
KETO_SFg1-697-Tray1-01-gut	SF	Post	Keto	0.07	17.8092
KETO_SFg1-697-Tray1-02-gut	SF	Post	Keto	0.05	15.9758
KETO_SFg1-697-Tray1-03-gut	SF	Post	Keto	0.07	18.1007
KETO_SFg1-697-Tray1-04-gut	SF	Post	Keto	0.05	19.8351
KETO_SFg1-697-Tray5-02-gut	SF	Post	Keto	0.09	21.489
KETO_SFg1-697-Tray5-04-gut	SF	Post	Keto	0.07	16.6262
SFe1-1054-Tray08	SF	Pre	Keto	0.13	16.46
SFe1-1054-Tray08	SF	Pre	Keto	0.09	16.08
SFe1-1054-Tray08	SF	Pre	Keto	0.07	15.49
SFe1-1054-Tray08	SF	Pre	Keto	0.09	17.1
SFe1-1054-Tray10	SF	Pre	Keto	0.09	16.53
SFe1-1054-Tray10	SF	Pre	Keto	0.13	18.64
SFe1-1054-Tray10	SF	Pre	Keto	0.1	17.51
SFe1-1054-Tray10	SF	Pre	Keto	0.12	17.61
SFe1-1054-Tray11	SF	Pre	Keto	0.12	18.57
SFe1-1054-Tray11	SF	Pre	Keto	0.1	18.54
SFe1-1054-Tray11	SF	Pre	Keto	0.07	15.46
SFe1-1054-Tray11	SF	Pre	Keto	0.09	16.44
SFe1-1054-Tray12	SF	Pre	Cont	0.1	18.9
SFe1-1054-Tray12	SF	Pre	Cont	0.11	17.76
SFe1-1054-Tray12	SF	Pre	Cont	0.19	20.13
SFe1-1054-Tray12	SF	Pre	Cont	0.13	17.92
SFe1-1054-Tray14	SF	Pre	Cont	0.11	18.86
SFe1-1054-Tray14	SF	Pre	Cont	0.1	17.83
SFe1-1054-Tray14	SF	Pre	Cont	0.13	17.39
SFe1-1054-Tray14	SF	Pre	Cont	0.09	16.57
SFg1-1055-Tray17	SF	Pre	Cont	0.07	15.91
SFg1-1055-Tray17	SF	Pre	Cont	0.15	17.41
SFg1-1055-Tray17	SF	Pre	Cont	0.09	17.02
SFg1-1055-Tray17	SF	Pre	Cont	0.09	19.05
PAb2-1050-Tray03	CF	Pre	Keto	0.11	19.3
PAb2-1050-Tray03	CF	Pre	Keto	0.14	19.45
PAb2-1050-Tray03	CF	Pre	Keto	0.19	21.41
PAb2-1050-Tray03	CF	Pre	Keto	0.15	20.29
PAb2-1050-Tray06	CF	Pre	Keto	0.14	20.98
PAb2-1050-Tray06	CF	Pre	Keto	0.19	21.53
PAb2-1050-Tray06	CF	Pre	Keto	0.19	22.32
PAb2-1050-Tray06	CF	Pre	Keto	0.16	21.34
PAb2-1050-Tray07	CF	Pre	Keto	0.16	21.96
PAb2-1050-Tray07	CF	Pre	Keto	0.19	22.39
PAb2-1050-Tray07	CF	Pre	Keto	0.15	21
PAb2-1050-Tray07	CF	Pre	Keto	0.19	22.4
PAb2-1050-Tray08	CF	Pre	Cont	0.15	19.44
PAb2-1050-Tray08	CF	Pre	Cont	0.19	20.53
PAb2-1050-Tray08	CF	Pre	Cont	0.17	21.08
PAb2-1050-Tray08	CF	Pre	Cont	0.2	21.83
PAb2-1052-Tray11	CF	Pre	Cont	0.15	19.83
PAb2-1052-Tray11	CF	Pre	Cont	0.09	17.09
PAb2-1052-Tray11	CF	Pre	Cont	0.14	19.56
PAb2-1052-Tray11	CF	Pre	Cont	0.16	19.59
PAb2-1052-Tray13	CF	Pre	Cont	0.18	21.66
PAb2-1052-Tray13	CF	Pre	Cont	0.1	18.42
PAb2-1052-Tray13	CF	Pre	Cont	0.11	18.16
PAb2-1052-Tray13	CF	Pre	Cont	0.11	18.86

## Sheet: Fig.7
group_ID	SocialDur	SocialEvent	SwimDist	absTurn	rateTurn	PrePost	Treatment	pop
PAb2-1196-Tray02	13.3811	3	2420.66	1.19203	2.28474	Post	Cont	CF
PAb2-1196-Tray02	0	0	3915.77	1.29601	2.45549	Post	Cont	CF
PAb2-1196-Tray02	4.5104	1	3469.46	1.05085	2.07175	Post	Cont	CF
PAb2-1196-Tray02	8.8708	2	2429.51	1.19022	2.28188	Post	Cont	CF
PAb2-1196-Tray03	21.6815	4	1903.49	1.06485	2.09195	Post	Cont	CF
PAb2-1196-Tray03	14.2815	4	1812.6	1.06485	2.09195	Post	Cont	CF
PAb2-1196-Tray03	22.2315	4	2235.25	1.12654	2.18335	Post	Cont	CF
PAb2-1196-Tray03	0	0	2121	1.37255	2.58928	Post	Cont	CF
PAb2-1196-Tray04	8.5202	2	2228.64	1.06314	2.08947	Post	Cont	CF
PAb2-1196-Tray04	3.5351	1	2952.79	1.19601	2.29105	Post	Cont	CF
PAb2-1196-Tray04	13.3053	3	3490.01	1.42485	2.68487	Post	Cont	CF
PAb2-1196-Tray04	8.4202	2	2962.95	1.29166	2.4481	Post	Cont	CF
PAb2-1196-Tray05	0	0	2070.32	1.08261	2.11787	Post	Cont	CF
PAb2-1196-Tray05	4.2255	1	2626.83	1.0268	2.0375	Post	Cont	CF
PAb2-1196-Tray05	4.2255	1	1916.54	1.45935	2.74985	Post	Cont	CF
PAb2-1196-Tray05	0	0	2979.16	1.43461	2.70309	Post	Cont	CF
PAb2-1197-Tray07	4.7018	1	2253.44	1.21612	2.3232	Post	Cont	CF
PAb2-1197-Tray07	0	0	2734.8	1.03704	2.05201	Post	Cont	CF
PAb2-1197-Tray07	0	0	2048.64	1.30038	2.46293	Post	Cont	CF
PAb2-1197-Tray07	4.7018	1	2205.09	1.33591	2.52434	Post	Cont	CF
PAby11-1013-Tray01	4.448	1	1124.3	1.0995	2.1428	Post	Cont	CF
PAby11-1013-Tray01	3.148	1	1458.39	0.31603	1.2449	Post	Cont	CF
PAby11-1013-Tray01	3.148	1	2213.09	0.58993	1.50517	Post	Cont	CF
PAby11-1013-Tray01	4.448	1	1845.65	0.40808	1.32692	Post	Cont	CF
PAby11-1016-Tray08	8.8671	2	1395.11	0.96438	1.95122	Post	Cont	CF
PAby11-1016-Tray08	8.0171	2	1414.04	1.6525	3.14378	Post	Cont	CF
PAby11-1016-Tray08	8.8671	2	1764.63	0.06201	1.04392	Post	Cont	CF
PAby11-1016-Tray08	8.0171	2	1468.5	0.30156	1.23248	Post	Cont	CF
PAby11-1016-Tray09	6.9441	2	1043.85	1.4819	2.79316	Post	Cont	CF
PAby11-1016-Tray09	3.0221	1	1567.29	0.37408	1.29601	Post	Cont	CF
PAby11-1016-Tray09	6.9441	2	1533.53	0.27747	1.21207	Post	Cont	CF
PAby11-1016-Tray09	3.0221	1	1412.87	0.17668	1.13028	Post	Cont	CF
PAby11-1016-Tray10	18.2763	4	1276.72	0.44708	1.36328	Post	Cont	CF
PAby11-1016-Tray10	12.8822	3	1578.38	0.3112	1.24074	Post	Cont	CF
PAby11-1016-Tray10	6.1441	1	1483.69	0.18626	1.13781	Post	Cont	CF
PAby11-1016-Tray10	11.5382	2	1334.61	0	1	Post	Cont	CF
SFdy2-1194-Tray14	18.4636	4	1944.06	1.07191	2.10222	Post	Cont	SF
SFdy2-1194-Tray14	15.9136	4	1457.91	1.02007	2.02801	Post	Cont	SF
SFdy2-1194-Tray14	30.1362	7	1623.8	1.04738	2.06677	Post	Cont	SF
SFdy2-1194-Tray14	34.7362	7	1563.84	1.01331	2.01854	Post	Cont	SF
SFdy2-1193-Tray02	44.7159	6	1236.91	1.15302	2.22379	Post	Cont	SF
SFdy2-1193-Tray02	50.7103	7	1341.85	1.12478	2.18068	Post	Cont	SF
SFdy2-1193-Tray02	0	0	1343.51	1.13028	2.18901	Post	Cont	SF
SFdy2-1193-Tray02	8.6886	2	1495.84	1.03361	2.04715	Post	Cont	SF
SFdy2-1193-Tray04	22.6543	5	907.204	1.40358	2.64557	Post	Cont	SF
SFdy2-1193-Tray04	19.2126	3	804.39	1	2	Post	Cont	SF
SFdy2-1193-Tray04	37.5252	6	1441.1	1.21612	2.3232	Post	Cont	SF
SFdy2-1193-Tray04	31.3252	6	1191.12	1.02341	2.03272	Post	Cont	SF
SFdy2-1193-Tray05	0	0	871.205	1.28113	2.4303	Post	Cont	SF
SFdy2-1193-Tray05	4.0179	1	1424.9	1.06143	2.087	Post	Cont	SF
SFdy2-1193-Tray05	15.4538	3	918.3	1.35409	2.55635	Post	Cont	SF
SFdy2-1193-Tray05	11.4358	2	1282.85	1.17236	2.25379	Post	Cont	SF
SFf1-989-Tray08	6.322	2	746.079	0.42756	1.34496	Post	Cont	SF
SFf1-989-Tray08	26.766	6	289.981	0.26784	1.204	Post	Cont	SF
SFf1-989-Tray08	28.966	6	591.537	0.26784	1.204	Post	Cont	SF
SFf1-989-Tray08	11.408	3	664.169	0.066781	1.04738	Post	Cont	SF
SFf1-990-Tray03	20.608	4	581.197	0.27747	1.21207	Post	Cont	SF
SFf1-990-Tray03	30.0869	6	403.048	0.076326	1.05433	Post	Cont	SF
SFf1-990-Tray03	12.858	4	872.77	0.22461	1.16846	Post	Cont	SF
SFf1-990-Tray03	16.3435	3	948.256	0.019077	1.01331	Post	Cont	SF
SFf1-990-Tray04	-1.5293	1	213.816	0.36923	1.29166	Post	Cont	SF
SFf1-990-Tray04	11.5829	4	219.647	0.091401	1.0654	Post	Cont	SF
SFf1-990-Tray04	-3.4586	2	225.09	0.15276	1.11169	Post	Cont	SF
SFf1-990-Tray04	9.6536	5	310.928	0.27793	1.21245	Post	Cont	SF
SFf1-990-Tray06	10.5285	3	292.87	0.093264	1.06678	Post	Cont	SF
SFf1-990-Tray06	9.8213	4	737.836	0.18626	1.13781	Post	Cont	SF
SFf1-990-Tray06	3.5357	2	702.774	0.12886	1.09343	Post	Cont	SF
SFf1-990-Tray06	12.2285	3	363.24	0.19584	1.14539	Post	Cont	SF
PAb2-11961197-Tray06	27.5811	4	2315.97	1.17236	2.25379	Post	KE	CF
PAb2-11961197-Tray06	24.6764	5	2301.77	1.16846	2.24772	Post	KE	CF
PAb2-11961197-Tray06	15.3858	3	2124.25	1.10802	2.15549	Post	KE	CF
PAb2-11961197-Tray06	30.4264	5	2407.93	1.00997	2.01386	Post	KE	CF
PAb2-1196-Tray01	14.4773	2	1675.14	1.08981	2.12846	Post	KE	CF
PAb2-1196-Tray01	10.0386	1	1499.7	1.01667	2.02324	Post	KE	CF
PAb2-1196-Tray01	3.8386	1	1749.73	1.5	2.82842	Post	KE	CF
PAb2-1196-Tray01	8.2773	2	1648.68	1.02341	2.03272	Post	KE	CF
PAb2-11971200-Tray10	7.0817	1	1065.31	1.03361	2.04715	Post	KE	CF
PAb2-11971200-Tray10	12.2817	1	1190.8	1.25326	2.38379	Post	KE	CF
PAb2-11971200-Tray10	10.6135	2	1566.86	1.0302	2.04231	Post	KE	CF
PAb2-11971200-Tray10	15.8135	2	1304.88	1.04392	2.06182	Post	KE	CF
PAb2-1197-Tray08	0	0	1781.29	1.03361	2.04715	Post	KE	CF
PAb2-1197-Tray08	3.4481	1	2247.35	1.27444	2.41904	Post	KE	CF
PAb2-1197-Tray08	9.0461	2	2088.43	1.02003	2.02797	Post	KE	CF
PAb2-1197-Tray08	5.5981	1	1849.99	1.03704	2.05201	Post	KE	CF
PAb2-1197-Tray09	21.1072	5	2498.72	1.1492	2.21791	Post	KE	CF
PAb2-1197-Tray09	13.1143	3	2413.69	1.05085	2.07175	Post	KE	CF
PAb2-1197-Tray09	23.1572	5	2632.7	1.13028	2.18901	Post	KE	CF
PAb2-1197-Tray09	9.6429	2	1985.73	1.09705	2.13917	Post	KE	CF
PAby11-1013-1016-Tray07	5.456	1	1204.73	0.071553	1.05085	Post	KE	CF
PAby11-1013-1016-Tray07	3.406	1	1255.35	0.06201	1.04392	Post	KE	CF
PAby11-1013-1016-Tray07	15.1181	3	1801.91	0.46175	1.37721	Post	KE	CF
PAby11-1013-1016-Tray07	6.256	1	1765.03	1.0018	2.0025	Post	KE	CF
PAby11-1013-Tray02	0	0	1567.46	0.42269	1.34042	Post	KE	CF
PAby11-1013-Tray02	7.8722	2	1607.37	0.26303	1.2	Post	KE	CF
PAby11-1013-Tray02	16.6444	4	1268.7	0.23421	1.17626	Post	KE	CF
PAby11-1013-Tray02	8.7722	2	1322.82	0.53051	1.44444	Post	KE	CF
PAby11-1013-Tray03	8.1377	2	2259.93	2.2104	4.62804	Post	KE	CF
PAby11-1013-Tray03	8.1377	2	2245.18	1.963	3.89872	Post	KE	CF
PAby11-1013-Tray03	3.7689	1	2191.16	0.15754	1.11538	Post	KE	CF
PAby11-1013-Tray03	3.7689	1	1497.43	0.057238	1.04047	Post	KE	CF
PAby11-1013-Tray04	45.1321	4	1533.12	0.34502	1.27017	Post	KE	CF
PAby11-1013-Tray04	11.158	1	1420.13	0.11701	1.08448	Post	KE	CF
PAby11-1013-Tray04	25.7741	3	1529.2	0.49198	1.40637	Post	KE	CF
PAby11-1013-Tray04	38.1741	3	2632.64	2.9458	7.70503	Post	KE	CF
PAby11-1013-Tray06	33.1624	8	1142.65	0.33535	1.26168	Post	KE	CF
PAby11-1013-Tray06	14.7562	4	1078.7	0.21022	1.15686	Post	KE	CF
PAby11-1013-Tray06	26.4062	4	1183.3	0.54533	1.45935	Post	KE	CF
PAby11-1013-Tray06	11.5062	4	997.207	0.20542	1.15302	Post	KE	CF
SFdy2-1193-Tray06	31.4825	6	717.891	1.34951	2.54826	Post	KE	SF
SFdy2-1193-Tray06	23.0884	4	1053.49	1.05085	2.07175	Post	KE	SF
SFdy2-1193-Tray06	17.7663	3	970.293	1.21612	2.3232	Post	KE	SF
SFdy2-1193-Tray06	8.2942	2	1311.81	1.06485	2.09195	Post	KE	SF
SFdy2-1193-Tray10	52.6449	9	1138.42	1.02174	2.03037	Post	KE	SF
SFdy2-1193-Tray10	18.1316	3	820.884	1.2088	2.31145	Post	KE	SF
SFdy2-1193-Tray10	56.1827	11	1251.76	1.03367	2.04723	Post	KE	SF
SFdy2-1193-Tray10	49.701	8	638.689	1.07389	2.1051	Post	KE	SF
SFdy2-1194-Tray11	19.3952	3	877.553	1.37993	2.60255	Post	KE	SF
SFdy2-1194-Tray11	45.8221	7	1087.5	1.01669	2.02328	Post	KE	SF
SFdy2-1194-Tray11	7.8135	2	1206.32	1.02003	2.02797	Post	KE	SF
SFdy2-1194-Tray11	32.6087	5	1052.58	1.09705	2.13917	Post	KE	SF
SFdy2-1194-Tray12	24.402	4	1069.94	1.05085	2.07175	Post	KE	SF
SFdy2-1194-Tray12	7.651	2	1409.35	1.1492	2.21791	Post	KE	SF
SFdy2-1194-Tray12	24.5524	5	1419.7	1.08823	2.12614	Post	KE	SF
SFdy2-1194-Tray12	44.3539	8	1549.51	1.01667	2.02324	Post	KE	SF
SFf1-989-Tray07	36.5892	4	561.086	0.12408	1.08981	Post	KE	SF
SFf1-989-Tray07	23.3946	2	773.827	0.071553	1.05085	Post	KE	SF
SFf1-989-Tray07	22.0392	4	725.476	0.24861	1.18806	Post	KE	SF
SFf1-989-Tray07	36.4892	4	382.086	0.12408	1.08981	Post	KE	SF
SFf1-989-Tray09	2.6545	2	431.166	0.68505	1.60776	Post	KE	SF
SFf1-989-Tray09	14.8068	3	542.199	0.32568	1.25326	Post	KE	SF
SFf1-989-Tray09	17.7136	6	587.295	0.10019	1.07191	Post	KE	SF
SFf1-989-Tray09	9.6568	3	437.744	0.20799	1.15508	Post	KE	SF
SFf1-990-Tray01	1.5678	1	461.685	0.014308	1.00997	Post	KE	SF
SFf1-990-Tray01	20.7392	5	306.043	0.086014	1.06143	Post	KE	SF
SFf1-990-Tray01	33.6428	8	550.816	0.042926	1.0302	Post	KE	SF
SFf1-990-Tray01	33.9071	6	426.918	0.51573	1.42972	Post	KE	SF
SFf1-990-Tray02	11.7756	1	556.906	0.071791	1.05102	Post	KE	SF
SFf1-990-Tray02	15.2013	2	1375.21	0.21501	1.16071	Post	KE	SF
SFf1-990-Tray02	46.8282	5	305.14	0.086157	1.06154	Post	KE	SF
SFf1-990-Tray02	48.0282	5	455.965	0.038283	1.02689	Post	KE	SF
PAb2-1196-Tray02	0	0	2785.96	0.26303	1.2	Pre	Cont	CF
PAb2-1196-Tray02	3.9581	1	1981.74	0.052467	1.03704	Pre	Cont	CF
PAb2-1196-Tray02	11.2162	2	2180.26	0.023847	1.01667	Pre	Cont	CF
PAb2-1196-Tray02	7.2581	1	2384.95	0.32139	1.24953	Pre	Cont	CF
PAb2-1196-Tray03	27.8254	7	585.211	0.074001	1.05263	Pre	Cont	CF
PAb2-1196-Tray03	19.6324	5	884.578	0.033386	1.02341	Pre	Cont	CF
PAb2-1196-Tray03	29.0824	5	724.13	0.02148	1.015	Pre	Cont	CF
PAb2-1196-Tray03	6.593	2	796.17	0.0047692	1.00331	Pre	Cont	CF
PAb2-1196-Tray04	16.6009	1	1053.38	0.031027	1.02174	Pre	Cont	CF
PAb2-1196-Tray04	18.9028	3	674.807	0.18147	1.13404	Pre	Cont	CF
PAb2-1196-Tray04	30.2047	5	975.737	0.023847	1.01667	Pre	Cont	CF
PAb2-1196-Tray04	32.5066	7	928.869	0.06477	1.04592	Pre	Cont	CF
PAb2-1196-Tray05	19.8011	4	1017.23	0.0047692	1.00331	Pre	Cont	CF
PAb2-1196-Tray05	12.2756	2	1792.61	0.77977	1.71686	Pre	Cont	CF
PAb2-1196-Tray05	24.8011	4	959.526	0.41295	1.33141	Pre	Cont	CF
PAb2-1196-Tray05	25.5139	5	1072.72	0.31871	1.24721	Pre	Cont	CF
PAb2-1197-Tray07	0	0	1422.02	0.50589	1.42	Pre	Cont	CF
PAb2-1197-Tray07	19.2425	3	1810.66	0.14571	1.10627	Pre	Cont	CF
PAb2-1197-Tray07	0	0	1841.88	0.73061	1.65934	Pre	Cont	CF
PAb2-1197-Tray07	19.2425	3	1326.81	0.047697	1.03361	Pre	Cont	CF
PAby11-1013-Tray01	16.4485	2	1500.51	0.23421	1.17626	Pre	Cont	CF
PAby11-1013-Tray01	0	0	1225.59	0.75607	1.68888	Pre	Cont	CF
PAby11-1013-Tray01	0	0	1686.36	0.090645	1.06485	Pre	Cont	CF
PAby11-1013-Tray01	16.4485	2	1288.93	0.24861	1.18806	Pre	Cont	CF
PAby11-1016-Tray08	21.1719	2	365.474	0.52558	1.43951	Pre	Cont	CF
PAby11-1016-Tray08	32.7438	4	336.506	1.0108	2.01503	Pre	Cont	CF
PAby11-1016-Tray08	7.4828	3	769.946	0.24381	1.18412	Pre	Cont	CF
PAby11-1016-Tray08	16.8328	3	499.31	1.0018	2.0025	Pre	Cont	CF
PAby11-1016-Tray09	7.6193	1	1235.71	1.1105	2.1592	Pre	Cont	CF
PAby11-1016-Tray09	14.008	3	1275.38	0.55027	1.46436	Pre	Cont	CF
PAby11-1016-Tray09	6.3886	2	1625.32	0.77141	1.70694	Pre	Cont	CF
PAby11-1016-Tray09	0	0	731.394	1.1695	2.24934	Pre	Cont	CF
PAby11-1016-Tray10	13.1433	3	745.793	0.4422	1.35867	Pre	Cont	CF
PAby11-1016-Tray10	8.9933	3	874.295	0.66491	1.58547	Pre	Cont	CF
PAby11-1016-Tray10	15.2911	4	1069.74	0.26784	1.204	Pre	Cont	CF
PAby11-1016-Tray10	19.4411	4	829.488	0.58297	1.49793	Pre	Cont	CF
SFdy2-1193-Tray02	58.332	4	368.23	0.06201	1.04392	Pre	Cont	SF
SFdy2-1193-Tray02	84.6005	11	662.533	0.57601	1.49072	Pre	Cont	SF
SFdy2-1193-Tray02	72.0915	13	551.481	0.43244	1.34951	Pre	Cont	SF
SFdy2-1193-Tray02	58.464	8	516.436	0.40877	1.32755	Pre	Cont	SF
SFdy2-1193-Tray04	23.8317	4	615.755	0.19584	1.14539	Pre	Cont	SF
SFdy2-1193-Tray04	40.1225	6	375.617	0.24161	1.18231	Pre	Cont	SF
SFdy2-1193-Tray04	24.9317	4	510.224	0.11452	1.08261	Pre	Cont	SF
SFdy2-1193-Tray04	20.9317	4	673.208	0.02148	1.015	Pre	Cont	SF
SFdy2-1193-Tray05	7.6591	2	361.851	1.9266	3.80158	Pre	Cont	SF
SFdy2-1193-Tray05	3.3546	1	796.299	0.02148	1.015	Pre	Cont	SF
SFdy2-1193-Tray05	6.8091	2	1269.92	0.15754	1.11538	Pre	Cont	SF
SFdy2-1193-Tray05	11.1137	3	651.296	0.019077	1.01331	Pre	Cont	SF
SFdy2-1194-Tray14	12.2639	2	991.427	0.31655	1.24535	Pre	Cont	SF
SFdy2-1194-Tray14	38.3417	6	838.498	0.14798	1.10802	Pre	Cont	SF
SFdy2-1194-Tray14	67.0375	9	632.894	0.11452	1.08261	Pre	Cont	SF
SFdy2-1194-Tray14	59.2236	7	505.722	0.24161	1.18231	Pre	Cont	SF
SFf1-989-Tray08	14.9326	4	802.755	0.16711	1.12281	Pre	Cont	SF
SFf1-989-Tray08	20.9782	5	581.49	0.085872	1.06133	Pre	Cont	SF
SFf1-989-Tray08	28.3782	5	550.937	0.34986	1.27444	Pre	Cont	SF
SFf1-989-Tray08	7.2956	1	280.013	0.41295	1.33141	Pre	Cont	SF
SFf1-990-Tray03	4.3396	1	429.522	0.31924	1.24767	Pre	Cont	SF
SFf1-990-Tray03	11.4792	2	615.905	0.088478	1.06325	Pre	Cont	SF
SFf1-990-Tray03	17.6585	4	277.95	0.1719	1.12654	Pre	Cont	SF
SFf1-990-Tray03	16.3585	4	542.659	0.46459	1.37993	Pre	Cont	SF
SFf1-990-Tray04	13.4622	6	246.841	0.076326	1.05433	Pre	Cont	SF
SFf1-990-Tray04	-0.51463	1	489.117	0.088331	1.06314	Pre	Cont	SF
SFf1-990-Tray04	13.5268	5	183.954	0.13363	1.09705	Pre	Cont	SF
SFf1-990-Tray04	-0.57927	2	378.282	0.30156	1.23248	Pre	Cont	SF
SFf1-990-Tray06	15.5626	2	607.728	0.011933	1.00831	Pre	Cont	SF
SFf1-990-Tray06	28.5566	5	413.545	0.58496	1.5	Pre	Cont	SF
SFf1-990-Tray06	32.3126	2	218.999	0.2394	1.1805	Pre	Cont	SF
SFf1-990-Tray06	16.4066	5	462.268	0.28228	1.21612	Pre	Cont	SF
PAb2-11961197-Tray06	7.1873	1	1601.71	0.21981	1.16458	Pre	KE	CF
PAb2-11961197-Tray06	24.9491	4	1586.2	0.038156	1.0268	Pre	KE	CF
PAb2-11961197-Tray06	11.1618	3	1535.47	0.047697	1.03361	Pre	KE	CF
PAb2-11961197-Tray06	21.9863	5	1840.1	0.10019	1.07191	Pre	KE	CF
PAb2-1196-Tray01	24.8474	5	1600.36	0.069802	1.04957	Pre	KE	CF
PAb2-1196-Tray01	27.1974	5	2185.88	0.16007	1.11734	Pre	KE	CF
PAb2-1196-Tray01	3.2195	1	1818.12	0.16233	1.11909	Pre	KE	CF
PAb2-1196-Tray01	28.2474	5	1608.78	0.18147	1.13404	Pre	KE	CF
PAb2-11971200-Tray10	0	0	633.21	0.033441	1.02345	Pre	KE	CF
PAb2-11971200-Tray10	9.1651	2	875.993	0.33535	1.26168	Pre	KE	CF
PAb2-11971200-Tray10	15.9226	3	993.128	0.34986	1.27444	Pre	KE	CF
PAb2-11971200-Tray10	6.7575	1	1381.5	0.33535	1.26168	Pre	KE	CF
PAb2-1197-Tray08	22.6909	4	1589.6	0.096055	1.06885	Pre	KE	CF
PAb2-1197-Tray08	27.3386	5	1647.2	0.19584	1.14539	Pre	KE	CF
PAb2-1197-Tray08	14.0432	3	1784.82	0.34018	1.26591	Pre	KE	CF
PAb2-1197-Tray08	20.4932	3	1617.9	0.081098	1.05782	Pre	KE	CF
PAb2-1197-Tray09	0	0	1147.1	1.1941	2.28802	Pre	KE	CF
PAb2-1197-Tray09	13.0929	2	2066.41	0.20542	1.15302	Pre	KE	CF
PAb2-1197-Tray09	4.6465	1	1843.97	0.0047692	1.00331	Pre	KE	CF
PAb2-1197-Tray09	17.7394	3	1572.78	0.19584	1.14539	Pre	KE	CF
PAby11-1013-1016-Tray07	7.0117	2	607.667	0.47154	1.38659	Pre	KE	CF
PAby11-1013-1016-Tray07	0	0	891.33	0.13841	1.10069	Pre	KE	CF
PAby11-1013-1016-Tray07	9.3117	2	1155.61	0.28228	1.21612	Pre	KE	CF
PAby11-1013-1016-Tray07	11.3117	2	593.879	0.35954	1.28302	Pre	KE	CF
PAby11-1013-Tray02	19.7758	5	1108.82	0.12179	1.08808	Pre	KE	CF
PAby11-1013-Tray02	21.3906	4	875.194	0.29192	1.22427	Pre	KE	CF
PAby11-1013-Tray02	11.6703	2	1107.41	0.45686	1.37255	Pre	KE	CF
PAby11-1013-Tray02	17.8258	5	1464.78	0.43732	1.35409	Pre	KE	CF
PAby11-1013-Tray03	31.9814	3	1715.68	0.0047771	1.00332	Pre	KE	CF
PAby11-1013-Tray03	0	0	2705.05	0.72553	1.65351	Pre	KE	CF
PAby11-1013-Tray03	31.9814	3	1144.4	1.3203	2.49718	Pre	KE	CF
PAby11-1013-Tray03	0	0	2535.41	2.7776	6.85711	Pre	KE	CF
PAby11-1013-Tray04	9.5707	2	851.516	0.13841	1.10069	Pre	KE	CF
PAby11-1013-Tray04	2.7104	1	1025.84	1.3496	2.54841	Pre	KE	CF
PAby11-1013-Tray04	26.1019	5	820.685	0.21022	1.15686	Pre	KE	CF
PAby11-1013-Tray04	18.4019	5	1070.56	3.7263	13.2351	Pre	KE	CF
PAby11-1013-Tray06	3.8141	1	639.482	0.82284	1.76888	Pre	KE	CF
PAby11-1013-Tray06	12.5923	3	1431.36	0.50589	1.42	Pre	KE	CF
PAby11-1013-Tray06	8.9282	2	1178.93	0.92727	1.90167	Pre	KE	CF
PAby11-1013-Tray06	7.4782	2	1234.64	0.34075	1.26641	Pre	KE	CF
SFdy2-1193-Tray06	28.5104	4	587.012	0.071553	1.05085	Pre	KE	SF
SFdy2-1193-Tray06	14.6104	4	657.849	0.19584	1.14539	Pre	KE	SF
SFdy2-1193-Tray06	13.7453	3	498.179	0.023847	1.01667	Pre	KE	SF
SFdy2-1193-Tray06	17.9754	5	530.543	0.038156	1.0268	Pre	KE	SF
SFdy2-1193-Tray10	25.0202	6	632.415	0.071553	1.05085	Pre	KE	SF
SFdy2-1193-Tray10	12.3301	4	387.532	0.083554	1.05963	Pre	KE	SF
SFdy2-1193-Tray10	4.8101	3	327.897	0.26303	1.2	Pre	KE	SF
SFdy2-1193-Tray10	17.6301	4	325.546	0.090645	1.06485	Pre	KE	SF
SFdy2-1194-Tray11	12.7314	3	703.13	1.0721	2.10249	Pre	KE	SF
SFdy2-1194-Tray11	18.1751	4	874.869	0.057238	1.04047	Pre	KE	SF
SFdy2-1194-Tray11	7.0938	1	678.052	0.46664	1.38189	Pre	KE	SF
SFdy2-1194-Tray11	12.5376	2	806.336	0.014308	1.00997	Pre	KE	SF
SFdy2-1194-Tray12	10.3179	2	500.324	0.31603	1.2449	Pre	KE	SF
SFdy2-1194-Tray12	17.3359	4	1028.1	0.23421	1.17626	Pre	KE	SF
SFdy2-1194-Tray12	21.7698	5	801.994	0.30638	1.2366	Pre	KE	SF
SFdy2-1194-Tray12	19.5198	5	879.971	0.050207	1.03541	Pre	KE	SF
SFf1-989-Tray07	8.907	3	573.103	0.33321	1.25981	Pre	KE	SF
SFf1-989-Tray07	15.5283	5	283.358	0.033386	1.02341	Pre	KE	SF
SFf1-989-Tray07	2.6857	1	637.093	0.047697	1.03361	Pre	KE	SF
SFf1-989-Tray07	8.607	3	493.844	0.4422	1.35867	Pre	KE	SF
SFf1-989-Tray09	9.3417	3	439.41	0.42269	1.34042	Pre	KE	SF
SFf1-989-Tray09	33.3974	7	296.329	0.054898	1.03879	Pre	KE	SF
SFf1-989-Tray09	12.3057	4	387.431	0.38864	1.30916	Pre	KE	SF
SFf1-989-Tray09	20.9057	4	646.038	0.27529	1.21024	Pre	KE	SF
SFf1-990-Tray01	1.7278	1	337.671	0.076326	1.05433	Pre	KE	SF
SFf1-990-Tray01	0	0	933.197	0.1193	1.08621	Pre	KE	SF
SFf1-990-Tray01	18.1335	3	379.39	0.13135	1.09532	Pre	KE	SF
SFf1-990-Tray01	19.8614	4	331.995	0.21981	1.16458	Pre	KE	SF
SFf1-990-Tray02	24.7146	2	248.637	0.0047851	1.00332	Pre	KE	SF
SFf1-990-Tray02	21.3293	4	418.406	0.14092	1.10261	Pre	KE	SF
SFf1-990-Tray02	13.3793	4	795.012	0.38379	1.30477	Pre	KE	SF
SFf1-990-Tray02	16.7646	2	303.714	0.17218	1.12676	Pre	KE	SF

## Sheet: Fig.S1
group_ID	SocialDur	SocialEvent	SwimDist	absTurn	rateTurn	Treatment	pop	PrePost	weight	Glucose	Ketone	GKI
PAb2_1083-1087_PAby11_1084_tray03	0	0	3405.45	0.22276	1.16696	Cont	CF	Post	0.31	113	0.4	15.6805
PAb2_1083-1087_PAby11_1084_tray03	5.8233	1	3656.66	0.2871	1.22019	Cont	CF	Post	0.39	109	0.4	15.1254
PAb2_1083-1087_PAby11_1084_tray03	5.8233	1	4311.06	0.014332	1.00998	Cont	CF	Post	0.51	72	0.3	13.3215
PAb2_1083-1087_PAby11_1084_tray03	0	0	2865.91	0.26303	1.2	Cont	CF	Post	0.8	106	0.7	8.40523
PAb2_1087_tray01	13.3562	3	1862.03	0.011933	1.00831	Cont	CF	Post	0.33	167	0.3	30.8985
PAb2_1087_tray01	14.7541	2	2349.19	0.23901	1.18018	Cont	CF	Post	0.66	102	0.4	14.1541
PAb2_1087_tray01	19.0562	3	3135.61	0.09542	1.06838	Cont	CF	Post	0.87	102	0.4	14.1541
PAb2_1087_tray01	16.8062	3	2814.04	0.0047692	1.00331	Cont	CF	Post	0.92	109	0.4	15.1254
PAb2_1087_tray02	13.4237	2	2034.6	0.13135	1.09532	Fast	CF	Post	0.39	69	0.4	9.57482
PAb2_1087_tray02	7.4737	2	1817.2	0.052467	1.03704	Fast	CF	Post	0.49	58	0.4	8.0484
PAb2_1087_tray02	21.4473	4	1546.6	0.26085	1.19818	Fast	CF	Post	0.63	80	0.4	11.1012
PAb2_1087_tray02	8.4737	2	1850.04	0.16711	1.12281	Fast	CF	Post	0.68	58	0.3	10.7312
PAby11_1082-1084_tray04	11.3669	2	1658.95	0.18626	1.13781	Fast	CF	Post	0.24	58	NA
PAby11_1082-1084_tray04	27.2838	4	1742.32	0.31603	1.2449	Fast	CF	Post	0.33	61	0.4	8.4647
PAby11_1082-1084_tray04	52.851	9	1575.77	0.014308	1.00997	Fast	CF	Post	0.42	54	0.3	9.99112
PAby11_1082-1084_tray04	37.2841	7	2463.31	0.21022	1.15686	Fast	CF	Post	0.55	41	0.3	7.58585
PAb2-1240_PAby12-1239_Tray4	4.0407	1	1653.63	0.78678	1.72522	Cont	CF	Post	0.62	97	0.3	17.947
PAb2-1240_PAby12-1239_Tray4	8.5407	1	1847.82	0.22941	1.17236	Cont	CF	Post	0.53	65	0.3	12.0263
PAb2-1240_PAby12-1239_Tray4	0	0	1182.58	0.31603	1.2449	Cont	CF	Post	0.4	125	0.4	17.3457
PAb2-1240_PAby12-1239_Tray4	12.5813	2	1251.26	0.16711	1.12281	Cont	CF	Post	0.49	86	0.3	15.9118
PAb2-1240_Tray2	0	0	2098.03	0.81767	1.76256	Cont	CF	Post	0.44	47	0.3	8.69597
PAb2-1240_Tray2	4.0331	1	2755.11	0.028616	1.02003	Cont	CF	Post	0.29	75	0.4	10.4074
PAb2-1240_Tray2	8.2331	1	2008.93	0.20063	1.1492	Cont	CF	Post	0.37	92
PAb2-1240_Tray2	12.2663	2	1494.63	0.20063	1.1492	Cont	CF	Post	0.32	74
PAb2-1240_Tray3	21.2627	3	1905.66	0.34018	1.26591	Fast	CF	Post	0.28	40	0.4	5.55062
PAb2-1240_Tray3	39.1878	5	1445.38	0.15754	1.11538	Fast	CF	Post	0.14	57	0.2	15.8193
PAb2-1240_Tray3	25.4878	5	1534.83	0.14092	1.10261	Fast	CF	Post	0.16	38	0.3	7.03079
PAb2-1240_Tray3	31.1003	4	1338.65	0.033386	1.02341	Fast	CF	Post	0.2	27	0.2	7.49334
PAb2-1240_Tray1	13.2604	2	1388.97	0.23421	1.17626	Fast	CF	Post	0.22	59	0.5	6.54973
PAb2-1240_Tray1	10.5104	2	2018.85	0.1193	1.08621	Fast	CF	Post	0.29	48	0.4	6.66075
PAb2-1240_Tray1	23.3157	3	1703.02	0.071672	1.05093	Fast	CF	Post	0.19	52	0.4	7.21581
PAb2-1240_Tray1	13.5604	2	1980.59	0.085872	1.06133	Fast	CF	Post	0.13	43
PAby12-1239_Tray5	21.5697	5	1060.9	0.22461	1.16846	Fast	CF	Post	0.64	63	0.2	17.4845
PAby12-1239_Tray5	17.3918	3	1036.61	0.057238	1.04047	Fast	CF	Post	0.58	41	0.2	11.3788
PAby12-1239_Tray5	18.6918	3	1161.48	0.21022	1.15686	Fast	CF	Post	0.5	27	0.2	7.49334
PAby12-1239_Tray5	21.7558	4	1399.21	0.47154	1.38659	Fast	CF	Post	0.34	58	0.3	10.7312
Sfe.1_1252_tray09						Cont	SF	Post	0.24	NA	NA
Sfe.1_1252_tray09						Cont	SF	Post	0.24	77	0.6	7.1233
Sfe.1_1252_tray09						Cont	SF	Post	0.29	86	0.7	6.81934
Sfe.1_1252_tray09						Cont	SF	Post	0.2	75	0.6	6.93828
SFe1252-1260_tray08	27.5715	4	781.139	0.057238	1.04047	Cont	SF	Post	0.16	110	0.6	10.1761
SFe1252-1260_tray08	53.5858	9	674.434	0.1193	1.08621	Cont	SF	Post	0.28	66	0.6	6.10568
SFe1252-1260_tray08	68.0929	8	821.642	0.21981	1.16458	Cont	SF	Post	0.14	100	NA
SFe1252-1260_tray08	45.25	7	707.479	0.16233	1.11909	Cont	SF	Post	0.37	100	0.7	7.92946
SFe1252-1260_tray10	34.2959	4	719.436	0.0095385	1.00663	Cont	SF	Post	0.22	108	0.7	8.56382
SFe1252-1260_tray10	58.4189	6	817.161	0.16964	1.12478	Cont	SF	Post	0.28	69	0.7	5.47133
SFe1252-1260_tray10	15.7844	3	965.133	0.16233	1.11909	Cont	SF	Post	0.3	94	0.7	7.45369
SFe1252-1260_tray10	49.8689	6	944.117	0.12408	1.08981	Cont	SF	Post	0.15	64	NA
SFe1_1252_tray01	20.9774	2	646.706	0.27747	1.21207	Fast	SF	Post	0.12	NA	0.6
SFe1_1252_tray01	18.4549	4	670.827	0.19393	1.14388	Fast	SF	Post	0.18	Lo	NA
SFe1_1252_tray01	32.9549	4	1233.99	0.16007	1.11734	Fast	SF	Post	0.16	28	0.5	3.10835
SFe1_1252_tray01	27.0549	4	710.886	0.192	1.14235	Fast	SF	Post	0.17	20	0.6	1.85021
SFe1_1252_tray02	24.4146	4	739.537	0.071553	1.05085	Fast	SF	Post	0.11	25	NA
SFe1_1252_tray02	46.4969	6	542.586	0.12928	1.09375	Fast	SF	Post	0.08	35	NA
SFe1_1252_tray02	27.5808	5	668.156	0.12657	1.0917	Fast	SF	Post	0.07	26	NA
SFe1_1252_tray02	16.8646	4	616.597	0.18177	1.13427	Fast	SF	Post	0.14	31	0.5	3.44139
SFe1_1252_tray03	17.9528	4	849.915	0.014308	1.00997	Fast	SF	Post
SFe1_1252_tray03	29.8542	6	894.815	0.053171	1.03754	Fast	SF	Post
SFe1_1252_tray03	25.8535	5	892.587	0.12678	1.09185	Fast	SF	Post
SFe1_1252_tray03	14.1521	3	516.834	0.10514	1.0756	Fast	SF	Post
SFe1_1252_tray04	43.4497	4	717.266	0.03113	1.02181	Fast	SF	Post	0.11	26	0.5	2.88632
SFe1_1252_tray04	30.8497	4	645.33	0.29457	1.22652	Fast	SF	Post	0.08	22	NA
SFe1_1252_tray04	31.3621	5	756.37	0.13289	1.09649	Fast	SF	Post
SFe1_1252_tray04	29.8621	5	499.828	0.17367	1.12792	Fast	SF	Post
SFe1_1252_tray05	31.294	6	697.463	0.23421	1.17626	Fast	SF	Post
SFe1_1252_tray05	27.144	6	813.22	0.066781	1.04738	Fast	SF	Post
SFe1_1252_tray05	28.1284	5	683.324	0.40322	1.32246	Fast	SF	Post
SFe1_1252_tray05	26.9627	4	548.573	0.15754	1.11538	Fast	SF	Post
SFe1_1252_tray06	30.7494	4	875.052	0.18402	1.13605	Fast	SF	Post	0.15	21	0.6	1.94272
SFe1_1252_tray06	17.0994	4	746.344	0.14115	1.10278	Fast	SF	Post	0.1	24	NA
SFe1_1252_tray06	21.6994	4	876.088	0.019141	1.01336	Fast	SF	Post
SFe1_1252_tray06	33.0494	4	718.717	0.024086	1.01684	Fast	SF	Post
SFe1_1252_tray07	68.3869	6	447.531	0.083554	1.05963	Fast	SF	Post	0.1	24	NA
SFe1_1252_tray07	41.7181	7	502.908	0.095578	1.06849	Fast	SF	Post	0.15	21	NA
SFe1_1252_tray07	68.5558	5	582.293	0.1247	1.09028	Fast	SF	Post	0.09	27	NA
SFe1_1252_tray07	21.7746	4	711.94	0.14319	1.10434	Fast	SF	Post	0.09	32	NA
SFe1_1252_tray09	73.4782	7	695.233	0.0863	1.06164	Fast	SF	Post
SFe1_1252_tray09	71.363	5	779.321	0.17727	1.13074	Fast	SF	Post
SFe1_1252_tray09	79.1108	8	699.627	0.055635	1.03932	Fast	SF	Post
SFe1_1252_tray09	47.313	5	723.503	0.16485	1.12105	Fast	SF	Post
PAb2_1083-1087_PAby11_1084_tray03	21.6437	5	1899.33	0.059772	1.0423	Cont	CF	Pre
PAb2_1083-1087_PAby11_1084_tray03	7.3075	2	1920.64	0.70454	1.62962	Cont	CF	Pre
PAb2_1083-1087_PAby11_1084_tray03	11.4862	3	1177.72	0.16739	1.12302	Cont	CF	Pre
PAb2_1083-1087_PAby11_1084_tray03	9.3075	2	1975.54	0.069454	1.04932	Cont	CF	Pre
PAb2_1087_tray01	10.3139	2	1373.88	0.052641	1.03716	Cont	CF	Pre
PAb2_1087_tray01	10.6639	2	2009.14	0.011953	1.00832	Cont	CF	Pre
PAb2_1087_tray01	25.7849	5	1728.62	0.4234	1.34108	Cont	CF	Pre
PAb2_1087_tray01	17.8209	3	1691.56	0.17275	1.12721	Cont	CF	Pre
PAb2_1087_tray02	13.2712	3	1967.13	0.09542	1.06838	Fast	CF	Pre
PAb2_1087_tray02	3.1237	1	1630.76	0.090645	1.06485	Fast	CF	Pre
PAb2_1087_tray02	24.9212	3	1498.85	0.20542	1.15302	Fast	CF	Pre
PAb2_1087_tray02	26.5212	3	1462.44	0.4422	1.35867	Fast	CF	Pre
PAby11_1082-1084_tray04	5.0347	1	1304.95	0.043069	1.0303	Fast	CF	Pre
PAby11_1082-1084_tray04	7.2347	1	1769.46	0.15806	1.11579	Fast	CF	Pre
PAby11_1082-1084_tray04	5.0347	1	1283.42	0.086157	1.06154	Fast	CF	Pre
PAby11_1082-1084_tray04	7.2347	1	2663.67	0.19649	1.14591	Fast	CF	Pre
PAb2-1240_PAby12-1239_Tray4	0	0	948.422	0.29192	1.22427	Cont	CF	Pre
PAb2-1240_PAby12-1239_Tray4	4.3639	1	2159.09	0.45686	1.37255	Cont	CF	Pre
PAb2-1240_PAby12-1239_Tray4	17.5918	3	1277.45	0.0095385	1.00663	Cont	CF	Pre
PAb2-1240_PAby12-1239_Tray4	13.2279	2	1397.25	0.21759	1.16279	Cont	CF	Pre
PAb2-1240_Tray2	7.8501	2	1641.51	0.71032	1.63617	Cont	CF	Pre
PAb2-1240_Tray2	4.1	1	1705.97	0.35742	1.28113	Cont	CF	Pre
PAb2-1240_Tray2	3.75	1	1987.47	0.028616	1.02003	Cont	CF	Pre
PAb2-1240_Tray2	0	0	2153.7	0.43244	1.34951	Cont	CF	Pre
PAb2-1240_Tray1	3.1781	1	1302.75	0.20063	1.1492	Fast	CF	Pre
PAb2-1240_Tray1	0	0	724.239	1.0558	2.07887	Fast	CF	Pre
PAb2-1240_Tray1	3.1781	1	1598.47	0.29192	1.22427	Fast	CF	Pre
PAb2-1240_Tray1	0	0	1486.44	0.25342	1.19203	Fast	CF	Pre
PAb2-1240_Tray3	3.9167	1	1834.75	0.32568	1.25326	Fast	CF	Pre
PAb2-1240_Tray3	0	0	1517.72	0.093109	1.06667	Fast	CF	Pre
PAb2-1240_Tray3	7.6834	2	2121.35	0.73569	1.66519	Fast	CF	Pre
PAb2-1240_Tray3	11.6002	3	1308.53	0.11471	1.08276	Fast	CF	Pre
PAby12-1239_Tray5	26.5309	6	1034.24	0.53545	1.44939	Fast	CF	Pre
PAby12-1239_Tray5	13.7654	3	1355.89	0.74907	1.68071	Fast	CF	Pre
PAby12-1239_Tray5	23.4309	6	1124.9	0.052467	1.03704	Fast	CF	Pre
PAby12-1239_Tray5	9.927	2	1642.58	0.14798	1.10802	Fast	CF	Pre
SFe1_1252-1260_tray08	18.2835	4	765.575	0.20542	1.15302	Cont	SF	Pre
SFe1_1252-1260_tray08	37.8835	4	758.956	0.46664	1.38189	Cont	SF	Pre
SFe1_1252-1260_tray08	35.1335	4	793.788	0.18147	1.13404	Cont	SF	Pre
SFe1_1252-1260_tray08	51.417	8	787.066	0.042926	1.0302	Cont	SF	Pre
SFe1_1252-1260_tray10	76.4428	8	782.015	0.16711	1.12281	Cont	SF	Pre
SFe1_1252-1260_tray10	29.3017	5	778.549	0.11452	1.08261	Cont	SF	Pre
SFe1_1252-1260_tray10	120.814	12	650.981	0.11701	1.08448	Cont	SF	Pre
SFe1_1252-1260_tray10	85.4821	6	829.949	0.23421	1.17626	Cont	SF	Pre
SFe1_1252_tray01	26.7911	7	1454.08	0.19105	1.14159	Fast	SF	Pre
SFe1_1252_tray01	34.9411	7	1228.54	0.51573	1.42972	Fast	SF	Pre
SFe1_1252_tray01	42.4399	8	1041.23	0.41295	1.33141	Fast	SF	Pre
SFe1_1252_tray01	0	0	404.055	0.081098	1.05782	Fast	SF	Pre
SFe1_1252_tray02	3.0773	1	684.965	0.24642	1.18626	Fast	SF	Pre
SFe1_1252_tray02	16.4093	4	658.647	0.028616	1.02003	Fast	SF	Pre
SFe1_1252_tray02	15.8046	2	789.669	0.12886	1.09343	Fast	SF	Pre
SFe1_1252_tray02	23.4593	4	688.939	0.085872	1.06133	Fast	SF	Pre
SFe1_1252_tray03	30.9981	4	544.154	0.0023905	1.00166	Fast	SF	Pre
SFe1_1252_tray03	58.2971	6	832.437	0.011953	1.00832	Fast	SF	Pre
SFe1_1252_tray03	34.3471	6	688.814	0.19873	1.14769	Fast	SF	Pre
SFe1_1252_tray03	30.4726	5	753.098	0.023926	1.01672	Fast	SF	Pre
SFe1_1252_tray04	17.8618	3	325.908	0.10514	1.0756	Fast	SF	Pre
SFe1_1252_tray04	43.5197	5	807.1	0.066781	1.04738	Fast	SF	Pre
SFe1_1252_tray04	35.2697	5	550.163	0.062112	1.04399	Fast	SF	Pre
SFe1_1252_tray04	18.7236	6	498.388	0.042926	1.0302	Fast	SF	Pre
SFe1_1252_tray05	66.1493	6	704.835	0.2368	1.17838	Fast	SF	Pre
SFe1_1252_tray05	99.1408	7	609.951	0.45197	1.36791	Fast	SF	Pre
SFe1_1252_tray05	50.6246	3	213.047	0.36439	1.28734	Fast	SF	Pre
SFe1_1252_tray05	17.6577	5	531.916	0.14571	1.10627	Fast	SF	Pre
SFe1_1252_tray06	49.3527	5	723.063	0.042926	1.0302	Fast	SF	Pre
SFe1_1252_tray06	30.0211	2	526.666	0.052467	1.03704	Fast	SF	Pre
SFe1_1252_tray06	58.8632	6	564.448	0.050123	1.03535	Fast	SF	Pre
SFe1_1252_tray06	54.4921	4	413.288	0.047776	1.03367	Fast	SF	Pre
SFe1_1252_tray07	27.4144	6	765.304	0.081098	1.05782	Fast	SF	Pre
SFe1_1252_tray07	56.6192	8	730.032	0.17501	1.12897	Fast	SF	Pre
SFe1_1252_tray07	33.7692	8	560.396	0.1719	1.12654	Fast	SF	Pre
SFe1_1252_tray07	51.8692	8	639.625	0.11701	1.08448	Fast	SF	Pre
SFe1_1252_tray09	42.8229	5	702.077	0.019141	1.01336	Fast	SF	Pre
SFe1_1252_tray09	38.2021	7	723.451	0.10975	1.07904	Fast	SF	Pre
SFe1_1252_tray09	31.4583	4	376.389	0.14092	1.10261	Fast	SF	Pre
SFe1_1252_tray09	31.8729	5	388.126	0.0023945	1.00166	Fast	SF	Pre
SFe1_1068_tray01						Cont	SF	Post	0.19	116	0.4	16.0968
SFe1_1068_tray01						Cont	SF	Post	0.23	65	0.5	7.21581
SFe1_1068_tray01						Cont	SF	Post	0.24	60	0.3	11.1012
SFe1_1068_tray01						Cont	SF	Post	0.25	74	0.3	13.6915
SFb2_1135-1136_tray18						Cont	SF	Post	0.29	63	0.6	5.82815
SFb2_1135-1136_tray18						Cont	SF	Post	0.32	68	0.7	5.39203
SFb2_1135-1136_tray18						Cont	SF	Post	0.36	115	0.6	10.6387
SFb2_1135-1136_tray18						Cont	SF	Post	0.54	55	0.6	5.08807
SFh.1-1145_tray19						Fast	SF	Post	0.22	33	0.4	4.57926
SFh.1-1145_tray19						Fast	SF	Post	0.25	35	0.5	3.88544
SFh.1-1145_tray19						Fast	SF	Post	0.28	41	0.6	3.79292
SFh1_1145-1146_tray23						Fast	SF	Post	0.22	54	0.5	5.99467
SFh1_1145-1146_tray23						Fast	SF	Post	0.29	48	0.6	4.4405
SFf1_1093_tray03						Fast	SF	Post	0.2	NA	0.3

## Sheet: Fig.S2
group_ID	SocialDur	SocialEvent	abs_TurnLog2RpL	Treatment	PrePost	pop	SwimmDist	Weight	Keto	Glucose	GKI	Adj_Keto	Adj_Glucose
PAb2-1132-Tray3	6.2432	1	0.21022	BS	Post	CF	2249.82	0.5	0.4	217	30.1121	0.16626	170.636
PAb2-1132-Tray3	9.1364	2	0.33535	BS	Post	CF	2473.49	0.27	0.7	149	11.8149	0.27378	114.352
PAb2-1132-Tray3	0	0	0.17668	BS	Post	CF	2479.8	0.33	0.6	152	14.0616	0.23794	116.836
PAb2-1132-Tray3	7.2864	2	0.057238	BS	Post	CF	2669.83	0.23	0.6	103	9.52857	0.23794	76.2783
PAb2-1132-Tray4	0	0	0	BS	Post	CF	2200.56
PAb2-1132-Tray4	7.641	2	0.090645	BS	Post	CF	2106.02
PAb2-1132-Tray4	7.641	2	0.19616	BS	Post	CF	2734.55
PAb2-1132-Tray4	0	0	0.11452	BS	Post	CF	3296.89
PAb2-1132-Tray6	0	0	0.26784	BS	Post	CF	2518.85
PAb2-1132-Tray6	0	0	0.3112	BS	Post	CF	2810.68
PAb2-1132-Tray6	7.8508	2	0.59988	BS	Post	CF	1949.46
PAb2-1132-Tray6	7.8508	2	0.10975	BS	Post	CF	1601.22
PAb2-1132-Tray7	0	0	1.409	BS	Post	CF	2686.64	0.28	0.5	136	15.0977	0.2021	103.592
PAb2-1132-Tray7	3.4256	1	0.25823	BS	Post	CF	1493.67	0.46	0.7	119	9.43606	0.27378	89.5215
PAb2-1132-Tray7	3.6256	1	0.79706	BS	Post	CF	2835.79	0.34	0.7	143	11.3391	0.27378	109.386
PAb2-1132-Tray7	7.0513	2	0.023847	BS	Post	CF	2578.72	0.2	0.5	166	18.4281	0.2021	128.423
PAb2-1132-Tray1	17.3959	3	0.081098	ZF	Post	CF	1413.71	0.23	0.6	146	13.5065	0.23794	111.869
PAb2-1132-Tray1	16.2959	3	0.042926	ZF	Post	CF	1981.87	0.44	0.6	154	14.2466	0.23794	118.491
PAb2-1132-Tray1	0	0	0.34018	ZF	Post	CF	1539.39	0.23	0.8	117	8.11778	0.30962	87.8661
PAb2-1132-Tray1	8.0973	2	0.14798	ZF	Post	CF	3038.08	0.64	0.5	120	13.3215	0.2021	90.3492
PAb2-1132-Tray2	3.2801	1	0.50098	ZF	Post	CF	1157.17
PAb2-1132-Tray2	5.9801	1	0.81767	ZF	Post	CF	1642.54
PAb2-1132-Tray2	11.0602	2	0.028616	ZF	Post	CF	2126.93
PAb2-1132-Tray2	8.3602	2	0.10975	ZF	Post	CF	2379.88
PAb2-1132-Tray5	0	0	0.37408	ZF	Post	CF	1177.77	0.53	0.8	161	11.1706	0.30962	124.285
PAb2-1132-Tray5	0	0	0.74078	ZF	Post	CF	3050.93	0.79	0.9	144	8.88099	0.34546	110.214
PAb2-1132-Tray5	0	0	3.553	ZF	Post	CF	2049.67	0.5	0.7	160	12.6871	0.27378	123.457
PAb2-1132-Tray5	0	0	0.13841	ZF	Post	CF	2146.41	0.38	0.6	194	17.947	0.23794	151.599
PAb2-1132-Tray8	3.7714	1	0.090645	ZF	Post	CF	1285.66
PAb2-1132-Tray8	3.7714	1	0.09542	ZF	Post	CF	2151.24
PAb2-1132-Tray8	4.1214	1	1.7791	ZF	Post	CF	1471.42
PAb2-1132-Tray8	4.1214	1	0.47644	ZF	Post	CF	2321.54
SFf1-1140-Tray5	45.7524	4	0.29192	BS	Post	SF	743.236	0.22		62			42.3426
SFf1-1140-Tray5	18.0143	3	0.050123	BS	Post	SF	1100.76	0.16	1.1			0.41714
SFf1-1140-Tray5	36.5643	3	0.15049	BS	Post	SF	679.19
SFf1-1140-Tray5	17.6143	3	0.093109	BS	Post	SF	783.114
SFf1-1140-Tray6	38.8084	5	0.37408	BS	Post	SF	417.55	0.17		66			45.6534
SFf1-1140-Tray6	43.0901	6	0.20542	BS	Post	SF	1103.88	0.25	1.1	70	3.53221	0.41714	48.9642
SFf1-1140-Tray6	44.6767	4	0.23421	BS	Post	SF	437.322	0.1
SFf1-1140-Tray6	33.2218	7	0.15276	BS	Post	SF	869.294	0.14	1.1			0.41714
SFf1-1140-Tray7	7.8474	2	0.038219	BS	Post	SF	1165.96	0.16		78			55.5858
SFf1-1140-Tray7	40.841	7	0.081098	BS	Post	SF	437.379	0.18	1.2			0.45298
SFf1-1140-Tray7	21.3449	4	0.11701	BS	Post	SF	1022.56	0.21		88			63.8628
SFf1-1140-Tray7	24.0436	5	0.37047	BS	Post	SF	895.376	0.17	0.9			0.34546
SFf1-1140-Tray8	21.5009	4	0.090645	BS	Post	SF	663.949	0.17	0.6	65	6.01317	0.23794	44.8257
SFf1-1140-Tray8	54.214	7	0.13841	BS	Post	SF	1180.54	0.22		90			65.5182
SFf1-1140-Tray8	33.7009	4	0.03586	BS	Post	SF	1228.59	0.2	1.1	71	3.58267	0.41714	49.7919
SFf1-1140-Tray8	33.7132	3	0.28228	BS	Post	SF	1023.73	0.25	1	60	3.33037	0.3813	40.6872
SFf1-1140-Tray1	35.3974	7	0.52558	ZF	Post	SF	852.68	0.16	1			0.3813
SFf1-1140-Tray1	37.6974	7	0.36923	ZF	Post	SF	630.425	0.12		50			32.4102
SFf1-1140-Tray1	30.4481	5	0.1936	ZF	Post	SF	903.237	0.14		61			41.5149
SFf1-1140-Tray1	37.0474	7	0.033386	ZF	Post	SF	766.036	0.09	1.7			0.63218
SFf1-1140-Tray2	65.9701	5	0.27747	ZF	Post	SF	1010.68	0.15	0.7			0.27378
SFf1-1140-Tray2	27.248	2	0.038156	ZF	Post	SF	1176.73	0.19		62			42.3426
SFf1-1140-Tray2	78.6201	5	0.16485	ZF	Post	SF	1060.86	0.14	0.6			0.23794
SFf1-1140-Tray2	20.6961	4	0.25342	ZF	Post	SF	677.524	0.17		75			53.1027
SFf1-1140-Tray3	26.2023	4	0.20096	ZF	Post	SF	727.023	0.14	1.1			0.41714
SFf1-1140-Tray3	51.0154	5	0.21315	ZF	Post	SF	816.981	0.09		68			47.3088
SFf1-1140-Tray3	42.7523	4	0.0023866	ZF	Post	SF	852.33	0.13
SFf1-1140-Tray3	14.9762	2	0.057238	ZF	Post	SF	956.192	0.19	1.4			0.52466
SFf1-1140-Tray4	34.6678	5	0.054898	ZF	Post	SF	608.528	0.15	1.2			0.45298
SFf1-1140-Tray4	43.4907	3	0.011933	ZF	Post	SF	876.498	0.14		50			32.4102
SFf1-1140-Tray4	31.4271	2	0.081098	ZF	Post	SF	861.152	0.13	1.6			0.59634
SFf1-1140-Tray4	27.4042	4	0.06201	ZF	Post	SF	595.563	0.13		63			43.1703
PAb2-1132-Tray3	20.6601	3	0.25823	BS	Pre	CF	1062.31	0.09
PAb2-1132-Tray3	8.1401	2	0.30638	BS	Pre	CF	1203.16	0.13
PAb2-1132-Tray3	17.8601	3	0.32086	BS	Pre	CF	1553.13	0.08
PAb2-1132-Tray3	3.57	1	0.14798	BS	Pre	CF	1997.87	0.09
PAb2-1132-Tray4	4.2542	1	0.15754	BS	Pre	CF	2577.06	0.1
PAb2-1132-Tray4	7.6584	2	0.078908	BS	Pre	CF	1415.7	0.09
PAb2-1132-Tray4	0	0	0.22498	BS	Pre	CF	1463.42	0.09
PAb2-1132-Tray4	3.4042	1	0.3997	BS	Pre	CF	2576.17	0.21
PAb2-1132-Tray6	9.5047	3	0.033386	BS	Pre	CF	551.437	0.09
PAb2-1132-Tray6	3.9849	1	0.40322	BS	Pre	CF	740.37	0.09
PAb2-1132-Tray6	11.0547	3	0.047855	BS	Pre	CF	1112.84	0.07
PAb2-1132-Tray6	2.4349	1	0.27793	BS	Pre	CF	1304.54	0.18
PAb2-1132-Tray7	11.592	3	0.26085	BS	Pre	CF	1285.38	0.14
PAb2-1132-Tray7	13.292	3	0.49115	BS	Pre	CF	1108.11	0.12
PAb2-1132-Tray7	12.392	3	0.90964	BS	Pre	CF	1201.45	0.1
PAb2-1132-Tray7	14.092	3	1.0923	BS	Pre	CF	1602.34	0.13
PAb2-1132-Tray1	10.382	2	0.40808	ZF	Pre	CF	1239.34	0.16
PAb2-1132-Tray1	7.566	1	0.12886	ZF	Pre	CF	839.782	0.08
PAb2-1132-Tray1	2.816	1	0.17668	ZF	Pre	CF	2063.27	0.11
PAb2-1132-Tray1	0	0	0.026297	ZF	Pre	CF	523.324	0.15
PAb2-1132-Tray2	3.354	1	0.22941	ZF	Pre	CF	2133.92	0.14
PAb2-1132-Tray2	9.462	3	0.30638	ZF	Pre	CF	1179.42	0.13
PAb2-1132-Tray2	3.054	1	0.0047692	ZF	Pre	CF	1047.77	0.1
PAb2-1132-Tray2	3.054	1	0.49115	ZF	Pre	CF	1104.81	0.14
PAb2-1132-Tray5	7.1351	1	0.29673	ZF	Pre	CF	1299.11	0.12
PAb2-1132-Tray5	0	0	0.16233	ZF	Pre	CF	2404.09	0.16
PAb2-1132-Tray5	0	0	2.9813	ZF	Pre	CF	2071.09	0.24
PAb2-1132-Tray5	7.1351	1	0.13864	ZF	Pre	CF	1152.28	0.14
PAb2-1132-Tray8	13.384	3	1.105	ZF	Pre	CF	792.213	0.09
PAb2-1132-Tray8	35.5786	4	0.21501	ZF	Pre	CF	669.747	0.12
PAb2-1132-Tray8	15.784	3	0.14798	ZF	Pre	CF	1556.12	0.11
PAb2-1132-Tray8	34.6286	4	0.28228	ZF	Pre	CF	1098.26	0.12
SFf1-1140-Tray5	47.0259	9	0.14822	BS	Pre	SF	628.497	0.07
SFf1-1140-Tray5	44.259	7	0.033386	BS	Pre	SF	652.175	0.07
SFf1-1140-Tray5	44.1343	10	0.083971	BS	Pre	SF	421.487	0.06
SFf1-1140-Tray5	39.7506	6	0.057428	BS	Pre	SF	609.451	0.07
SFf1-1140-Tray6	50.9702	8	0.028616	BS	Pre	SF	924.627	0.11
SFf1-1140-Tray6	18.9101	4	0.057238	BS	Pre	SF	337.094	0.09
SFf1-1140-Tray6	27.7001	5	0.46664	BS	Pre	SF	430.183	0.11
SFf1-1140-Tray6	35.5202	8	0.014308	BS	Pre	SF	694.852	0.06
SFf1-1140-Tray7	24.3948	4	0	BS	Pre	SF	834.762	0.06
SFf1-1140-Tray7	56.2672	6	0.13841	BS	Pre	SF	612.895	0.09
SFf1-1140-Tray7	50.0172	6	0.19105	BS	Pre	SF	354.988	0.09
SFf1-1140-Tray7	31.0586	3	0.33052	BS	Pre	SF	843.649	0.08
SFf1-1140-Tray8	30.142	4	0.15276	BS	Pre	SF	562.184	0.07
SFf1-1140-Tray8	57.286	7	0.083554	BS	Pre	SF	499.212	0.09
SFf1-1140-Tray8	27.792	4	0.21501	BS	Pre	SF	718.687	0.11
SFf1-1140-Tray8	6.548	1	0.02148	BS	Pre	SF	713.955	0.09
SFf1-1140-Tray1	62.3105	8	0.064449	ZF	Pre	SF	655.935	0.11
SFf1-1140-Tray1	49.1579	6	0.65486	ZF	Pre	SF	556.32	0.12
SFf1-1140-Tray1	19.9789	3	0.36227	ZF	Pre	SF	738.597	0.11
SFf1-1140-Tray1	32.0605	8	0.27747	ZF	Pre	SF	683.935	0.14
SFf1-1140-Tray2	44.3129	6	0.15276	ZF	Pre	SF	781.172	0.08
SFf1-1140-Tray2	27.5608	5	0.32086	ZF	Pre	SF	779.645	0.09
SFf1-1140-Tray2	60.8672	8	0.20063	ZF	Pre	SF	719.73	0.07
SFf1-1140-Tray2	26.3586	4	0.27266	ZF	Pre	SF	795	0.06
SFf1-1140-Tray3	15.9514	3	0.23901	ZF	Pre	SF	784.344	0.09
SFf1-1140-Tray3	55.7029	6	0.009586	ZF	Pre	SF	533.747	0.08
SFf1-1140-Tray3	53.17	7	0.25909	ZF	Pre	SF	801.212	0.08
SFf1-1140-Tray3	57.6529	6	0.18147	ZF	Pre	SF	756.883	0.09
SFf1-1140-Tray4	51.8832	4	0.13636	ZF	Pre	SF	641.401	0.07
SFf1-1140-Tray4	22.9832	4	0.13841	ZF	Pre	SF	504.58	0.07
SFf1-1140-Tray4	17.1332	4	0.14319	ZF	Pre	SF	567.389	0.09
SFf1-1140-Tray4	61.4165	5	0.15579	ZF	Pre	SF	576.033	0.11

## Sheet: Fig.S3
group_ID	Treatment	BHB_mM	weight_g	estimated_Brain_weight_mg)	solutionTotalVolume_uL	concentration_umol/g
Cont_CF_993_Tray3	Cont	0	0.38	9.25172	191	0
Cont_CF_993_Tray3	Cont	0.00826617	0.28	7.80832	176	0.118928
Cont_CF_993_Tray3	Cont	0	0.17	6.22058	192	0
Cont_CF_993_Tray3	Cont	0.11738	0.3	8.097	189.5	1.75348
Cont_CF_993_Tray4	Cont	0	0.58	12.1385	191.5	0
Cont_CF_993_Tray4	Cont	0.155197	0.58	12.1385	190.5	1.55466
Cont_CF_993_Tray4	Cont	0	0.43	9.97342	190.5	0
Cont_CF_993_Tray4	Cont	0.037574	0.48	10.6951	190	0.426068
Keto_CF_993_Tray1	Keto	0.724117	0.23	7.08662	179	11.6747
Keto_CF_993_Tray1	Keto	0.0347179	0.17	6.22058	181	0.6448
Keto_CF_993_Tray1	Keto	0.234759	0.15	5.9319	192	4.85013
Keto_CF_993_Tray1	Keto	0.196735	0.09	5.06586	188.5	4.67265
Keto_CF_993_Tray2	Keto	0.30876	0.13	5.64322	191.5	6.68786
Keto_CF_993_Tray2	Keto	0.385542	0.22	6.94228	193.2	6.84858
Keto_CF_993_Tray2	Keto	0	0.25	7.3753	189.3	0
Keto_CF_993_Tray2	Keto	0	0.22	6.94228	189	0
Keto_CF_993_Tray5	Keto	0.847866	0.38	9.25172	189	11.0558
Keto_CF_993_Tray5	Keto	0.280988	0.7	13.8706	191.5	2.4762
Keto_CF_993_Tray5	Keto	0	0.4	9.5404	190	0
Keto_CF_993_Tray5	Keto	0	0.34	8.67436	188	0

## Sheet: Fig.S5
group_ID	SocialDur	SocialEvent	SwimDist	TurnRight	TurnLeft	rateTurn	pop	Treatment	PrePost
PAb2-1050-Tray08	1e-07	0	2767.63	297	905	3.04714	CF	Cont	Post
PAb2-1050-Tray08	1e-07	0	3063.38	519	683	1.31599	CF	Cont	Post
PAb2-1050-Tray08	1e-07	0	3825.93	865	337	2.56677	CF	Cont	Post
PAb2-1050-Tray08	1e-07	0	2068.45	659	543	1.21363	CF	Cont	Post
Pab2-1052-Tay11	4.7104	1	3078.7	26	1184	45.5385	CF	Cont	Post
Pab2-1052-Tay11	4.0604	1	2417.95	642	568	1.13028	CF	Cont	Post
Pab2-1052-Tay11	4.0604	1	1308.89	605	605	1	CF	Cont	Post
Pab2-1052-Tay11	4.7104	1	2561.34	75	1135	15.1333	CF	Cont	Post
Pab2-1052-Tay13	7.8718	2	1935.17	568	642	1.13028	CF	Cont	Post
Pab2-1052-Tay13	3.7109	1	3577.58	1138	72	15.8056	CF	Cont	Post
Pab2-1052-Tay13	1e-07	0	1770.08	698	511	1.36595	CF	Cont	Post
Pab2-1052-Tay13	4.1609	1	2886.07	596	614	1.0302	CF	Cont	Post
PAby21-682-Tray3	3.2234	1	1789.93	478	730	1.5272	CF	Cont	Post
PAby21-682-Tray3	3.2234	1	1516.38	574	633	1.10279	CF	Cont	Post
PAby21-682-Tray3	1e-07	0	2505.43	635	573	1.1082	CF	Cont	Post
PAby21-682-Tray3	1e-07	0	1118.58	398	810	2.03518	CF	Cont	Post
PAby21-682-Tray4	7.9322	2	1682.6	599	611	1.02003	CF	Cont	Post
PAby21-682-Tray4	10.7822	2	1321.42	622	588	1.05782	CF	Cont	Post
PAby21-682-Tray4	7.2661	1	2073.47	623	587	1.06133	CF	Cont	Post
PAby21-682-Tray4	4.4161	1	2672.97	539	671	1.2449	CF	Cont	Post
PAby21-691-Tray4	11.0557	3	1755.87	610	600	1.01667	CF	Cont	Post
PAby21-691-Tray4	11.4057	3	1478.69	585	625	1.06838	CF	Cont	Post
PAby21-691-Tray4	3.2352	1	1475.03	593	617	1.04047	CF	Cont	Post
PAby21-691-Tray4	10.4557	3	1277.39	572	638	1.11538	CF	Cont	Post
PAby21-691-Tray6	1e-07	0	640.893	683	514	1.32879	CF	Cont	Post
PAby21-691-Tray6	3.3752	1	1154.78	623	585	1.06496	CF	Cont	Post
PAby21-691-Tray6	6.8504	2	3067.99	517	693	1.34043	CF	Cont	Post
PAby21-691-Tray6	3.4752	1	1705.7	749	461	1.62473	CF	Cont	Post
Pab2-1050-Tay01	8.4464	1	2220	599	611	1.02003	CF	Keto	Post
Pab2-1050-Tay01	7.6428	2	3044.53	561	649	1.15686	CF	Keto	Post
Pab2-1050-Tay01	1e-07	0	3250.62	514	696	1.35409	CF	Keto	Post
Pab2-1050-Tay01	11.8464	1	2306.53	552	658	1.19203	CF	Keto	Post
PAb2-1050-Tray03	1e-07	0	2773.6	190	1020	5.36842	CF	Keto	Post
PAb2-1050-Tray03	7.8532	1	1993.53	637	573	1.11169	CF	Keto	Post
PAb2-1050-Tray03	5.6032	1	3252.22	852	358	2.37989	CF	Keto	Post
PAb2-1050-Tray03	13.4564	2	2019.01	861	348	2.47414	CF	Keto	Post
PAb2-1050-Tray06	5.1622	1	2304.08	747	463	1.61339	CF	Keto	Post
PAb2-1050-Tray06	1e-07	0	2383.04	541	669	1.2366	CF	Keto	Post
PAb2-1050-Tray06	5.1622	1	2239.07	565	644	1.13982	CF	Keto	Post
PAb2-1050-Tray06	1e-07	0	2466.19	619	591	1.04738	CF	Keto	Post
PAb2-1050-Tray07	10.2411	2	3074.33	776	434	1.78802	CF	Keto	Post
PAb2-1050-Tray07	20.8867	3	2215.59	660	548	1.20438	CF	Keto	Post
PAb2-1050-Tray07	23.6411	2	1787.06	621	589	1.05433	CF	Keto	Post
PAb2-1050-Tray07	3.5956	1	2834.37	602	608	1.00997	CF	Keto	Post
PAby21-682-Tray1	1e-07	0	363.423	625	581	1.07573	CF	Keto	Post
PAby21-682-Tray1	18.3051	4	976.504	549	656	1.1949	CF	Keto	Post
PAby21-682-Tray1	13.5538	3	799.33	666	536	1.24254	CF	Keto	Post
PAby21-682-Tray1	4.7513	1	2204.31	749	458	1.63537	CF	Keto	Post
PAby21-682-Tray2	9.2445	2	1341.21	568	640	1.12676	CF	Keto	Post
PAby21-682-Tray2	9.3945	2	865.212	393	815	2.07379	CF	Keto	Post
PAby21-682-Tray2	6.2723	1	1261.53	589	620	1.05263	CF	Keto	Post
PAby21-682-Tray2	12.3668	3	1107.81	615	593	1.0371	CF	Keto	Post
PAby21-691-Tray2	6.3645	2	1407.34	665	545	1.22018	CF	Keto	Post
PAby21-691-Tray2	9.6467	3	1461.25	480	727	1.51458	CF	Keto	Post
PAby21-691-Tray2	1e-07	0	1099.99	514	694	1.35019	CF	Keto	Post
PAby21-691-Tray2	3.2822	1	823.644	645	563	1.14565	CF	Keto	Post
PAby21-691-Tray3	23.5705	5	1291.55	677	533	1.27017	CF	Keto	Post
PAby21-691-Tray3	1e-07	0	1321.73	702	508	1.38189	CF	Keto	Post
PAby21-691-Tray3	30.7205	5	1291.4	575	635	1.10435	CF	Keto	Post
PAby21-691-Tray3	38.6346	6	1218.37	588	622	1.05782	CF	Keto	Post
SFe1-1054-Tray12	50.4728	6	846.475	661	549	1.20401	SF	Cont	Post
SFe1-1054-Tray12	55.4357	5	871.201	575	634	1.10261	SF	Cont	Post
SFe1-1054-Tray12	46.1228	6	788.029	556	652	1.17266	SF	Cont	Post
SFe1-1054-Tray12	84.2342	9	626.086	611	598	1.02174	SF	Cont	Post
SFe1-1054-Tray14	11.6363	4	806.478	588	622	1.05782	SF	Cont	Post
SFe1-1054-Tray14	9.4681	2	718.203	567	643	1.13404	SF	Cont	Post
SFe1-1054-Tray14	40.2453	5	729.84	627	583	1.07547	SF	Cont	Post
SFe1-1054-Tray14	41.5135	7	543.644	550	660	1.2	SF	Cont	Post
SFe1-1054-Tray15	23.3149	3	434.109	610	600	1.01667	SF	Cont	Post
SFe1-1054-Tray15	32.3749	5	825.483	615	593	1.0371	SF	Cont	Post
SFe1-1054-Tray15	53.9849	7	572.67	653	556	1.17446	SF	Cont	Post
SFe1-1054-Tray15	13.4649	3	669.049	605	605	1	SF	Cont	Post
SFg1-1055-Tay17	46.8891	7	1104.7	615	592	1.03885	SF	Cont	Post
SFg1-1055-Tay17	20.131	3	628.782	556	647	1.16367	SF	Cont	Post
SFg1-1055-Tay17	14.854	2	950.298	644	566	1.13781	SF	Cont	Post
SFg1-1055-Tay17	26.608	4	897.049	584	626	1.07192	SF	Cont	Post
SFg1-689-Tray4	31.1996	8	899.559	563	647	1.1492	SF	Cont	Post
SFg1-689-Tray4	18.8748	4	711.857	624	586	1.06485	SF	Cont	Post
SFg1-689-Tray4	0	0	1318.92	652	558	1.16846	SF	Cont	Post
SFg1-689-Tray4	20.6622	6	911.721	590	620	1.05085	SF	Cont	Post
SFg1-689-Tray5	13.7722	4	760.095	571	636	1.11384	SF	Cont	Post
SFg1-689-Tray5	15.4292	3	843.342	634	573	1.10646	SF	Cont	Post
SFg1-689-Tray5	17.3292	3	794.369	607	599	1.01336	SF	Cont	Post
SFg1-689-Tray5	36.4722	4	873.934	490	717	1.46327	SF	Cont	Post
SFg1-697-Tray3	18.8951	4	1179.07	622	585	1.06325	SF	Cont	Post
SFg1-697-Tray3	9.8475	2	841.906	606	601	1.00832	SF	Cont	Post
SFg1-697-Tray3	20.1451	4	987.937	555	652	1.17477	SF	Cont	Post
SFg1-697-Tray3	0	0	907.633	537	670	1.24767	SF	Cont	Post
SFe1-1054-Tray08	14.931	3	642.29	667	542	1.23063	SF	Keto	Post
SFe1-1054-Tray08	35.4247	4	920.545	678	532	1.27444	SF	Keto	Post
SFe1-1054-Tray08	49.8121	6	785.668	601	608	1.01165	SF	Keto	Post
SFe1-1054-Tray08	65.1868	10	564.797	557	643	1.1544	SF	Keto	Post
SFe1-1054-Tray10	21.9293	3	867.089	568	640	1.12676	SF	Keto	Post
SFe1-1054-Tray10	27.1557	4	588.229	631	579	1.08981	SF	Keto	Post
SFe1-1054-Tray10	57.5114	8	747.104	569	641	1.12654	SF	Keto	Post
SFe1-1054-Tray10	53.585	7	833.038	672	538	1.24907	SF	Keto	Post
SFe1-1054-Tray11	21.8697	4	918.5	638	572	1.11538	SF	Keto	Post
SFe1-1054-Tray11	17.6697	4	1020.29	589	620	1.05263	SF	Keto	Post
SFe1-1054-Tray11	31.1871	5	908.457	578	632	1.09343	SF	Keto	Post
SFe1-1054-Tray11	31.1871	5	822.197	575	634	1.10261	SF	Keto	Post
SFg1-1055-Tay16	24.8571	5	509.577	630	579	1.08808	SF	Keto	Post
SFg1-1055-Tay16	25.7857	4	648.236	539	671	1.2449	SF	Keto	Post
SFg1-1055-Tay16	47.0499	7	638.529	574	635	1.10627	SF	Keto	Post
SFg1-1055-Tay16	18.5571	5	953.464	609	600	1.015	SF	Keto	Post
SFg1-689-Tray1	10.0804	3	608.41	683	526	1.29848	SF	Keto	Post
SFg1-689-Tray1	40.9572	4	685.907	622	586	1.06143	SF	Keto	Post
SFg1-689-Tray1	7.0536	2	871.433	614	595	1.03193	SF	Keto	Post
SFg1-689-Tray1	33.1036	2	506.904	596	610	1.02349	SF	Keto	Post
SFg1-689-Tray2	10.4079	4	605.623	606	600	1.01	SF	Keto	Post
SFg1-689-Tray2	13.0579	4	624.106	536	672	1.25373	SF	Keto	Post
SFg1-689-Tray2	8.8079	4	366.686	595	613	1.03025	SF	Keto	Post
SFg1-689-Tray2	8.5434	3	898.109	580	628	1.08276	SF	Keto	Post
SFg1-697-Tray1	25.8769	6	822.492	561	646	1.15152	SF	Keto	Post
SFg1-697-Tray1	6.109	2	878.52	531	675	1.27119	SF	Keto	Post
SFg1-697-Tray1	2.6045	1	777.982	549	657	1.19672	SF	Keto	Post
SFg1-697-Tray1	30.1814	7	565.57	674	532	1.26692	SF	Keto	Post
SFg1-697-Tray5	10.1851	3	362.362	695	515	1.34951	SF	Keto	Post
SFg1-697-Tray5	2.4617	1	849.353	597	613	1.0268	SF	Keto	Post
SFg1-697-Tray5	8.5851	3	591.527	621	589	1.05433	SF	Keto	Post
SFg1-697-Tray5	8.9234	2	688.449	586	623	1.06314	SF	Keto	Post
PAb2-1050-Tray08	6.8118	1	1421.59	634	576	1.10069	CF	Cont	Pre
PAb2-1050-Tray08	27.3711	6	1139.74	707	503	1.40557	CF	Cont	Pre
PAb2-1050-Tray08	17.5474	4	1319.74	567	643	1.13404	CF	Cont	Pre
PAb2-1050-Tray08	8.8355	3	957.341	840	370	2.27027	CF	Cont	Pre
Pab2-1052-Tay11	2.9746	1	944.576	395	815	2.06329	CF	Cont	Pre
Pab2-1052-Tay11	5.3746	1	752.665	491	719	1.46436	CF	Cont	Pre
Pab2-1052-Tay11	2.9746	1	1275.78	807	403	2.00248	CF	Cont	Pre
Pab2-1052-Tay11	5.3746	1	1382.65	590	619	1.04915	CF	Cont	Pre
Pab2-1052-Tay13	11.9077	3	1322.18	606	604	1.00331	CF	Cont	Pre
Pab2-1052-Tay13	4.8192	1	1142.18	682	528	1.29167	CF	Cont	Pre
Pab2-1052-Tay13	0	0	810.145	602	608	1.00997	CF	Cont	Pre
Pab2-1052-Tay13	7.0885	2	1064.15	637	573	1.11169	CF	Cont	Pre
PAby21-682-Tray3	21.1525	4	1259.54	711	498	1.42771	CF	Cont	Pre
PAby21-682-Tray3	4.1131	1	1591.89	889	321	2.76947	CF	Cont	Pre
PAby21-682-Tray3	19.6156	5	1290.96	585	625	1.06838	CF	Cont	Pre
PAby21-682-Tray3	18.6656	5	1201.61	761	447	1.70246	CF	Cont	Pre
PAby21-682-Tray4	17.1752	4	1331.87	705	505	1.39604	CF	Cont	Pre
PAby21-682-Tray4	9.5314	3	1126.53	575	634	1.10261	CF	Cont	Pre
PAby21-682-Tray4	10.3314	3	855.563	587	622	1.05963	CF	Cont	Pre
PAby21-682-Tray4	16.2752	4	1522.38	596	613	1.02852	CF	Cont	Pre
PAby21-691-Tray4	29.7992	5	1014.51	537	671	1.24953	CF	Cont	Pre
PAby21-691-Tray4	41.8086	8	907.733	539	669	1.24119	CF	Cont	Pre
PAby21-691-Tray4	23.1992	5	488.27	564	645	1.14362	CF	Cont	Pre
PAby21-691-Tray4	21.7492	5	909.104	649	538	1.20632	CF	Cont	Pre
PAby21-691-Tray6	2.7306	1	1267.72	650	549	1.18397	CF	Cont	Pre
PAby21-691-Tray6	8.5612	2	673.006	633	560	1.13036	CF	Cont	Pre
PAby21-691-Tray6	3.5306	1	1854.27	589	620	1.05263	CF	Cont	Pre
PAby21-691-Tray6	7.7612	2	809.685	528	676	1.2803	CF	Cont	Pre
Pab2-1050-Tay01	26.7808	4	1804.36	616	594	1.03704	CF	Keto	Pre
Pab2-1050-Tay01	11.5856	3	2112.04	590	619	1.04915	CF	Keto	Pre
Pab2-1050-Tay01	11.6904	2	2139.66	617	593	1.04047	CF	Keto	Pre
Pab2-1050-Tay01	35.576	5	1387.59	500	710	1.42	CF	Keto	Pre
PAb2-1050-Tray03	6.7369	2	756.806	393	817	2.07888	CF	Keto	Pre
PAb2-1050-Tray03	10.8554	3	939.699	884	326	2.71166	CF	Keto	Pre
PAb2-1050-Tray03	0	0	1567.08	860	350	2.45714	CF	Keto	Pre
PAb2-1050-Tray03	4.1185	1	1411.04	695	515	1.34951	CF	Keto	Pre
PAb2-1050-Tray06	0	0	2394.26	538	672	1.24907	CF	Keto	Pre
PAb2-1050-Tray06	0	0	1969.31	612	598	1.02341	CF	Keto	Pre
PAb2-1050-Tray06	0	0	2286.54	98	1112	11.3469	CF	Keto	Pre
PAb2-1050-Tray06	0	0	1908.6	698	512	1.36328	CF	Keto	Pre
PAb2-1050-Tray07	0	0	2788.62	764	446	1.713	CF	Keto	Pre
PAb2-1050-Tray07	0	0	1748.45	600	610	1.01667	CF	Keto	Pre
PAb2-1050-Tray07	4.7677	1	1950.63	580	630	1.08621	CF	Keto	Pre
PAb2-1050-Tray07	4.7677	1	1693.47	886	323	2.74303	CF	Keto	Pre
PAby21-682-Tray1	34.7906	5	709.82	588	622	1.05782	CF	Keto	Pre
PAby21-682-Tray1	31.6906	5	1534.59	715	494	1.44737	CF	Keto	Pre
PAby21-682-Tray1	31.2825	4	1009.59	755	451	1.67406	CF	Keto	Pre
PAby21-682-Tray1	16.9743	3	1273.55	600	599	1.00167	CF	Keto	Pre
PAby21-682-Tray2	16.0453	4	775.646	612	594	1.0303	CF	Keto	Pre
PAby21-682-Tray2	0	0	368.41	219	991	4.52511	CF	Keto	Pre
PAby21-682-Tray2	13.109	3	996.817	622	588	1.05782	CF	Keto	Pre
PAby21-682-Tray2	2.9363	1	1208.94	668	541	1.23475	CF	Keto	Pre
PAby21-691-Tray2	0	0	631.349	520	690	1.32692	CF	Keto	Pre
PAby21-691-Tray2	0	0	1089.42	557	652	1.17056	CF	Keto	Pre
PAby21-691-Tray2	0	0	702.491	641	566	1.13251	CF	Keto	Pre
PAby21-691-Tray2	0	0	1421.46	526	683	1.29848	CF	Keto	Pre
PAby21-691-Tray3	40.6768	7	644.405	696	510	1.36471	CF	Keto	Pre
PAby21-691-Tray3	17.1653	4	461.805	499	709	1.42084	CF	Keto	Pre
PAby21-691-Tray3	8.5615	3	887.259	679	526	1.29087	CF	Keto	Pre
PAby21-691-Tray3	30.4191	5	596.044	582	609	1.04639	CF	Keto	Pre
SFe1-1054-Tray12	24.5392	1	229.009	614	594	1.03367	SF	Cont	Pre
SFe1-1054-Tray12	56.4175	3	357.609	567	643	1.13404	SF	Cont	Pre
SFe1-1054-Tray12	24.3675	3	680.096	566	644	1.13781	SF	Cont	Pre
SFe1-1054-Tray12	29.6283	2	542.698	570	639	1.12105	SF	Cont	Pre
SFe1-1054-Tray14	73.6082	5	261.413	600	610	1.01667	SF	Cont	Pre
SFe1-1054-Tray14	64.9215	7	327.685	618	592	1.04392	SF	Cont	Pre
SFe1-1054-Tray14	20.5133	2	638.524	593	617	1.04047	SF	Cont	Pre
SFe1-1054-Tray14	84.0898	6	244.885	591	612	1.03553	SF	Cont	Pre
SFe1-1054-Tray15	5.1236	2	446.6	640	567	1.12875	SF	Cont	Pre
SFe1-1054-Tray15	19.2472	4	356.585	583	620	1.06346	SF	Cont	Pre
SFe1-1054-Tray15	8.6354	3	507.585	686	521	1.3167	SF	Cont	Pre
SFe1-1054-Tray15	9.4736	2	539.242	627	578	1.08478	SF	Cont	Pre
SFg1-1055-Tay17	1.3147	1	496.587	594	616	1.03704	SF	Cont	Pre
SFg1-1055-Tay17	20.4294	2	509.861	594	612	1.0303	SF	Cont	Pre
SFg1-1055-Tay17	27.0441	3	382.353	582	614	1.05498	SF	Cont	Pre
SFg1-1055-Tay17	21.5941	3	259.118	512	685	1.33789	SF	Cont	Pre
SFg1-689-Tray4	4.2575	2	512.747	598	612	1.02341	SF	Cont	Pre
SFg1-689-Tray4	3.5038	1	370.854	587	623	1.06133	SF	Cont	Pre
SFg1-689-Tray4	0.75377	1	431.574	572	638	1.11538	SF	Cont	Pre
SFg1-689-Tray4	0	0	264.413	604	596	1.01342	SF	Cont	Pre
SFg1-689-Tray5	2.7432	1	662.892	488	722	1.47951	SF	Cont	Pre
SFg1-689-Tray5	18.5295	3	438	638	572	1.11538	SF	Cont	Pre
SFg1-689-Tray5	10.2295	3	924.735	803	407	1.97297	SF	Cont	Pre
SFg1-689-Tray5	15.7295	3	447.254	589	621	1.05433	SF	Cont	Pre
SFg1-697-Tray3	12.7959	3	638.84	671	538	1.24721	SF	Cont	Pre
SFg1-697-Tray3	8.764	2	758.681	558	651	1.16667	SF	Cont	Pre
SFg1-697-Tray3	13.4459	3	688.017	588	621	1.05612	SF	Cont	Pre
SFg1-697-Tray3	16.2779	4	716.773	556	652	1.17266	SF	Cont	Pre
SFe1-1054-Tray08	55.7424	3	342.447	620	590	1.05085	SF	Keto	Pre
SFe1-1054-Tray08	16.5707	5	385.643	653	556	1.17446	SF	Keto	Pre
SFe1-1054-Tray08	59.3565	4	488.437	490	719	1.46735	SF	Keto	Pre
SFe1-1054-Tray08	67.7848	6	365.853	632	578	1.09343	SF	Keto	Pre
SFe1-1054-Tray10	49.3458	6	445.2	632	578	1.09343	SF	Keto	Pre
SFe1-1054-Tray10	6.6486	2	315.72	553	654	1.18264	SF	Keto	Pre
SFe1-1054-Tray10	70.5458	6	310.202	620	590	1.05085	SF	Keto	Pre
SFe1-1054-Tray10	18.1215	5	380.919	591	619	1.04738	SF	Keto	Pre
SFe1-1054-Tray11	3.0866	1	356.404	548	662	1.20803	SF	Keto	Pre
SFe1-1054-Tray11	16.0463	4	567.508	609	600	1.015	SF	Keto	Pre
SFe1-1054-Tray11	10.1963	4	498.3	587	623	1.06133	SF	Keto	Pre
SFe1-1054-Tray11	26.4694	6	501.931	609	601	1.01331	SF	Keto	Pre
SFg1-1055-Tay16	15.7656	4	789.634	530	680	1.28302	SF	Keto	Pre
SFg1-1055-Tay16	17.3656	4	700.404	584	626	1.07192	SF	Keto	Pre
SFg1-1055-Tay16	6.3117	3	324.863	638	570	1.1193	SF	Keto	Pre
SFg1-1055-Tay16	7.9117	3	218.522	570	638	1.1193	SF	Keto	Pre
SFg1-689-Tray1	12.6527	2	494.252	573	635	1.1082	SF	Keto	Pre
SFg1-689-Tray1	17.2582	6	453.091	555	653	1.17658	SF	Keto	Pre
SFg1-689-Tray1	0.85137	1	529.309	574	634	1.10453	SF	Keto	Pre
SFg1-689-Tray1	36.0582	6	310.969	620	590	1.05085	SF	Keto	Pre
SFg1-689-Tray2	0	0	294.331	559	649	1.161	SF	Keto	Pre
SFg1-689-Tray2	25.8787	2	297.058	557	651	1.16876	SF	Keto	Pre
SFg1-689-Tray2	26.1894	1	578.431	657	551	1.19238	SF	Keto	Pre
SFg1-689-Tray2	11.0287	2	345.018	638	568	1.12324	SF	Keto	Pre
SFg1-697-Tray1	22.4059	3	492.591	666	544	1.22426	SF	Keto	Pre
SFg1-697-Tray1	21.952	1	477.115	671	539	1.2449	SF	Keto	Pre
SFg1-697-Tray1	28.8079	4	446.451	552	658	1.19203	SF	Keto	Pre
SFg1-697-Tray1	41.3579	4	755.184	553	657	1.18807	SF	Keto	Pre
SFg1-697-Tray5	12.1312	1	305.048	704	506	1.3913	SF	Keto	Pre
SFg1-697-Tray5	21.1937	3	451.171	624	586	1.06485	SF	Keto	Pre
SFg1-697-Tray5	41.1874	6	701.97	685	525	1.30476	SF	Keto	Pre
SFg1-697-Tray5	34.1374	6	623.329	632	577	1.09532	SF	Keto	Pre

## Sheet: Fig.S7
group_ID	Distance_traveled_mm	LeftNOA	RightNOA	totalNOA	pop	Treatment	PrePost
PAb-1050-Tray08	19388.8	0	2	2	CF	Cont	Post
PAb-1050-Tray08	11805	4	3	7	CF	Cont	Post
PAb-1050-Tray08	7592.54	0	4	4	CF	Cont	Post
PAb-1050-Tray08	8123.17	12	19	31	CF	Cont	Post
PAb2-1052-Tray11	9232.56	4	1	5	CF	Cont	Post
PAb2-1052-Tray11	15683.8	3	1	4	CF	Cont	Post
PAb2-1052-Tray11	14038.4	4	4	8	CF	Cont	Post
PAb2-1052-Tray11	6567.88	11	0	11	CF	Cont	Post
PAb2-1052-Tray13	9316.45	2	1	3	CF	Cont	Post
PAb2-1052-Tray13	12321.3	1	4	5	CF	Cont	Post
PAb2-1052-Tray13	5165.56	12	16	28	CF	Cont	Post
PAb2-1052-Tray13	6762.32	11	5	16	CF	Cont	Post
PAby21-682-Tray3	9228.97	11	5	16	CF	Cont	Post
PAby21-682-Tray3	5832.58	2	4	6	CF	Cont	Post
PAby21-682-Tray3	7080.33	11	23	34	CF	Cont	Post
PAby21-682-Tray3	12229.1	6	5	11	CF	Cont	Post
PAby21-682-Tray4	16756.6	4	4	8	CF	Cont	Post
PAby21-682-Tray4	6998.81	24	12	36	CF	Cont	Post
PAby21-682-Tray4	15514.1	3	7	10	CF	Cont	Post
PAby21-682-Tray4	4437.59	20	15	35	CF	Cont	Post
PAby21-691-Tray4	6940.81	8	11	19	CF	Cont	Post
PAby21-691-Tray4	17114.7	1	0	1	CF	Cont	Post
PAby21-691-Tray4	12929.2	3	6	9	CF	Cont	Post
PAby21-691-Tray4	7666.6	22	15	37	CF	Cont	Post
PAby21-691-Tray6	6611.89	12	13	25	CF	Cont	Post
PAby21-691-Tray6	9482.08	13	4	17	CF	Cont	Post
PAb2-1050-Tray01	5567.07	5	14	19	CF	Keto	Post
PAb2-1050-Tray01	7040.59	9	7	16	CF	Keto	Post
PAb2-1050-Tray01	8477.6	11	12	23	CF	Keto	Post
PAb2-1050-Tray01	8563.55	2	7	9	CF	Keto	Post
PAb-1050-Tray03	9590.45	1	8	9	CF	Keto	Post
PAb-1050-Tray03	7738.5	6	1	7	CF	Keto	Post
PAb-1050-Tray03	6082.65	2	2	4	CF	Keto	Post
PAb-1050-Tray03	14050.8	0	0	0	CF	Keto	Post
PAb-1050-Tray06	5026.08	5	9	14	CF	Keto	Post
PAb-1050-Tray06	6051.41	19	14	33	CF	Keto	Post
PAb-1050-Tray06	5823.57	12	19	31	CF	Keto	Post
PAb-1050-Tray06	6648.7	27	15	42	CF	Keto	Post
PAb-1050-Tray07	9102.28	11	18	29	CF	Keto	Post
PAb-1050-Tray07	4469.02	10	3	13	CF	Keto	Post
PAb-1050-Tray07	4768.87	5	4	9	CF	Keto	Post
PAb-1050-Tray07	7165.88	16	10	26	CF	Keto	Post
PAby21-682-Tray1	17646.3	1	2	3	CF	Keto	Post
PAby21-682-Tray1	4562.18	27	21	48	CF	Keto	Post
PAby21-682-Tray1	7231.34	2	10	12	CF	Keto	Post
PAby21-682-Tray1	4507.82	25	17	42	CF	Keto	Post
PAby21-682-Tray2	6426.62	5	20	25	CF	Keto	Post
PAby21-682-Tray2	4015.06	26	11	37	CF	Keto	Post
PAby21-682-Tray2	3842.27	5	10	15	CF	Keto	Post
PAby21-682-Tray2	6670.86	19	14	33	CF	Keto	Post
PAby21-691-Tray2	4367.14	15	13	28	CF	Keto	Post
PAby21-691-Tray2	4113.78	15	14	29	CF	Keto	Post
PAby21-691-Tray2	13527.3	3	1	4	CF	Keto	Post
PAby21-691-Tray2	6889.55	3	4	7	CF	Keto	Post
PAby21-691-Tray3	8617.68	10	28	38	CF	Keto	Post
PAby21-691-Tray3	7302.95	15	8	23	CF	Keto	Post
PAby21-691-Tray3	11139.8	12	8	20	CF	Keto	Post
PAby21-691-Tray3	11588	3	1	4	CF	Keto	Post
SFe1-1054-Tray12	2834.69	3	1	4	SF	Cont	Post
SFe1-1054-Tray12	4664.5	1	1	2	SF	Cont	Post
SFe1-1054-Tray12	5547.8	1	2	3	SF	Cont	Post
SFe1-1054-Tray12	5322.23	2	5	7	SF	Cont	Post
SFe1-1054-Tray14	4040.81	4	3	7	SF	Cont	Post
SFe1-1054-Tray14	9132.74	2	0	2	SF	Cont	Post
SFe1-1054-Tray14	4067.08	1	2	3	SF	Cont	Post
SFe1-1054-Tray14	5273.66	0	0	0	SF	Cont	Post
SFe1-1054-Tray15	3821.82	0	0	0	SF	Cont	Post
SFe1-1054-Tray15	6174.8	1	1	2	SF	Cont	Post
SFe1-1054-Tray15	5051.6	1	2	3	SF	Cont	Post
SFe1-1054-Tray15	3367.79	3	2	5	SF	Cont	Post
SFg1-1055-Tray17	3763.19	1	0	1	SF	Cont	Post
SFg1-1055-Tray17	6275.21	3	1	4	SF	Cont	Post
SFg1-1055-Tray17	8320.8	0	0	0	SF	Cont	Post
SFg1-1055-Tray17	7222.78	1	0	1	SF	Cont	Post
SFg1-689-Tray4	4308.07	7	6	13	SF	Cont	Post
SFg1-689-Tray4	2406.75	1	1	2	SF	Cont	Post
SFg1-689-Tray4	4350.51	7	2	9	SF	Cont	Post
SFg1-689-Tray4	5645.06	0	0	0	SF	Cont	Post
SFg1-689-Tray5	5915.88	4	3	7	SF	Cont	Post
SFg1-689-Tray5	5370.34	4	1	5	SF	Cont	Post
SFg1-689-Tray5	4698.16	9	5	14	SF	Cont	Post
SFg1-689-Tray5	5637.45	0	1	1	SF	Cont	Post
SFg1-697-Tray3	4405.46	10	5	15	SF	Cont	Post
SFg1-697-Tray3	7258.36	0	0	0	SF	Cont	Post
SFg1-697-Tray3	4656.83	4	2	6	SF	Cont	Post
SFg1-697-Tray3	3321.85	8	7	15	SF	Cont	Post
SFe1-1054-Tray08	2566.38	13	10	23	SF	Keto	Post
SFe1-1054-Tray08	5310.92	0	0	0	SF	Keto	Post
SFe1-1054-Tray08	6942.85	0	0	0	SF	Keto	Post
SFe1-1054-Tray08	4625.63	5	0	5	SF	Keto	Post
SFe1-1054-Tray10	6508.94	2	2	4	SF	Keto	Post
SFe1-1054-Tray10	6469.73	1	1	2	SF	Keto	Post
SFe1-1054-Tray10	2192.11	7	4	11	SF	Keto	Post
SFe1-1054-Tray10	4600.68	2	2	4	SF	Keto	Post
SFe1-1054-Tray11	6957.81	0	0	0	SF	Keto	Post
SFe1-1054-Tray11	4273.75	0	0	0	SF	Keto	Post
SFe1-1054-Tray11	6073.66	0	2	2	SF	Keto	Post
SFe1-1054-Tray11	4886.92	1	1	2	SF	Keto	Post
SFg1-1055-Tray16	5309.02	0	2	2	SF	Keto	Post
SFg1-1055-Tray16	1908.82	4	4	8	SF	Keto	Post
SFg1-1055-Tray16	3611.97	0	0	0	SF	Keto	Post
SFg1-1055-Tray16	4993.48	2	0	2	SF	Keto	Post
SFg1-689-Tray1	2356.08	4	5	9	SF	Keto	Post
SFg1-689-Tray1	5741.56	3	1	4	SF	Keto	Post
SFg1-689-Tray1	4006.49	1	1	2	SF	Keto	Post
SFg1-689-Tray1	5639.16	2	2	4	SF	Keto	Post
SFg1-689-Tray2	1849.42	1	0	1	SF	Keto	Post
SFg1-689-Tray2	3246.26	5	0	5	SF	Keto	Post
SFg1-689-Tray2	4276.38	1	4	5	SF	Keto	Post
SFg1-689-Tray2	2945.5	4	0	4	SF	Keto	Post
SFg1-697-Tray1	4354.61	3	4	7	SF	Keto	Post
SFg1-697-Tray1	2936.99	1	1	2	SF	Keto	Post
SFg1-697-Tray1	1751.36	0	1	1	SF	Keto	Post
SFg1-697-Tray1	6726.32	2	1	3	SF	Keto	Post
SFg1-697-Tray5	6435.65	1	2	3	SF	Keto	Post
SFg1-697-Tray5	6514.81	2	1	3	SF	Keto	Post
SFg1-697-Tray5	4211.82	3	5	8	SF	Keto	Post
SFg1-697-Tray5	4288.35	5	1	6	SF	Keto	Post
PAb2-1050-T08	12619	1	2	3	CF	Cont	Pre
PAb2-1050-T08	10560.6	7	5	12	CF	Cont	Pre
PAb2-1050-T08	14071.2	1	2	3	CF	Cont	Pre
PAb2-1050-T08	8716.54	11	8	19	CF	Cont	Pre
PAb2-1052-T11	11659.9	1	1	2	CF	Cont	Pre
PAb2-1052-T11	9565.03	0	1	1	CF	Cont	Pre
PAb2-1052-T11	7960.97	4	10	14	CF	Cont	Pre
PAb2-1052-T11	11567.7	5	0	5	CF	Cont	Pre
PAb2-1052-T13	6219.35	2	6	8	CF	Cont	Pre
PAb2-1052-T13	6555.87	4	5	9	CF	Cont	Pre
PAb2-1052-T13	3751.47	1	0	1	CF	Cont	Pre
PAb2-1052-T13	11080	0	1	1	CF	Cont	Pre
PAby21-682-Tray3	4736.32	5	9	14	CF	Cont	Pre
PAby21-682-Tray3	9042.74	4	1	5	CF	Cont	Pre
PAby21-682-Tray3	7580.98	3	4	7	CF	Cont	Pre
PAby21-682-Tray3	5826.17	6	3	9	CF	Cont	Pre
PAby21-682-Tray4	13643.5	0	4	4	CF	Cont	Pre
PAby21-682-Tray4	5274.38	5	5	10	CF	Cont	Pre
PAby21-682-Tray4	16595	2	1	3	CF	Cont	Pre
PAby21-682-Tray4	6219.34	8	4	12	CF	Cont	Pre
PAby21-691-Tray4	8758.31	0	2	2	CF	Cont	Pre
PAby21-691-Tray4	10968	1	0	1	CF	Cont	Pre
PAby21-691-Tray4	12025.7	0	1	1	CF	Cont	Pre
PAby21-691-Tray4	9341.49	2	2	4	CF	Cont	Pre
PAby21-691-Tray6	13168.5	2	2	4	CF	Cont	Pre
PAby21-691-Tray6	6041.43	0	5	5	CF	Cont	Pre
PAby21-691-Tray6	11575	4	2	6	CF	Cont	Pre
PAby21-691-Tray6	5901.41	5	2	7	CF	Cont	Pre
PAb2-1050-T01	5236.02	3	12	15	CF	Keto	Pre
PAb2-1050-T01	5055.16	2	2	4	CF	Keto	Pre
PAb2-1050-T01	6994.41	4	6	10	CF	Keto	Pre
PAb2-1050-T01	11666.9	1	5	6	CF	Keto	Pre
PAb2-1050-T03	12720.9	0	0	0	CF	Keto	Pre
PAb2-1050-T03	17919.3	0	0	0	CF	Keto	Pre
PAb2-1050-T03	6024.17	6	8	14	CF	Keto	Pre
PAb2-1050-T03	16746.5	0	0	0	CF	Keto	Pre
PAb2-1050-T06	9204.44	0	4	4	CF	Keto	Pre
PAb2-1050-T06	3337.89	0	3	3	CF	Keto	Pre
PAb2-1050-T06	5739.8	7	5	12	CF	Keto	Pre
PAb2-1050-T06	9399.69	2	1	3	CF	Keto	Pre
PAb2-1050-T07	6831.55	3	5	8	CF	Keto	Pre
PAb2-1050-T07	5306.88	5	4	9	CF	Keto	Pre
PAb2-1050-T07	5648.15	2	3	5	CF	Keto	Pre
PAb2-1050-T07	6798.24	9	7	16	CF	Keto	Pre
PAby21-682-Tray1	9806.2	8	3	11	CF	Keto	Pre
PAby21-682-Tray1	10231.7	0	4	4	CF	Keto	Pre
PAby21-682-Tray1	11463.4	1	1	2	CF	Keto	Pre
PAby21-682-Tray1	16101.8	1	2	3	CF	Keto	Pre
PAby21-682-Tray2	5886.09	1	15	16	CF	Keto	Pre
PAby21-682-Tray2	6837.86	6	2	8	CF	Keto	Pre
PAby21-682-Tray2	3194.33	8	17	25	CF	Keto	Pre
PAby21-682-Tray2	5904.44	4	6	10	CF	Keto	Pre
PAby21-691-Tray2	7474.28	2	4	6	CF	Keto	Pre
PAby21-691-Tray2	9395.7	3	1	4	CF	Keto	Pre
PAby21-691-Tray2	7252.83	3	4	7	CF	Keto	Pre
PAby21-691-Tray2	8318.09	3	3	6	CF	Keto	Pre
PAby21-691-Tray3	11305.3	2	1	3	CF	Keto	Pre
PAby21-691-Tray3	11454.6	0	0	0	CF	Keto	Pre
PAby21-691-Tray3	9606.22	3	6	9	CF	Keto	Pre
PAby21-691-Tray3	11610.4	1	0	1	CF	Keto	Pre
SFe1-1054-T12	6892.52	1	5	6	SF	Cont	Pre
SFe1-1054-T12	2304.68	3	4	7	SF	Cont	Pre
SFe1-1054-T12	3285.32	4	6	10	SF	Cont	Pre
SFe1-1054-T12	3333.94	4	3	7	SF	Cont	Pre
SFe1-1054-T14	4110.12	3	0	3	SF	Cont	Pre
SFe1-1054-T14	4336.47	4	4	8	SF	Cont	Pre
SFe1-1054-T14	6415.81	0	2	2	SF	Cont	Pre
SFe1-1054-T14	7849.02	0	0	0	SF	Cont	Pre
SFe1-1054-T15	2738.71	2	1	3	SF	Cont	Pre
SFe1-1054-T15	2792.91	0	1	1	SF	Cont	Pre
SFe1-1054-T15	1914.8	0	1	1	SF	Cont	Pre
SFe1-1054-T15	2116.55	3	0	3	SF	Cont	Pre
SFg1-1055-T17	4775.42	1	0	1	SF	Cont	Pre
SFg1-1055-T17	8110.11	0	0	0	SF	Cont	Pre
SFg1-1055-T17	6199.81	1	1	2	SF	Cont	Pre
SFg1-1055-T17	6791.03	2	1	3	SF	Cont	Pre
SFg1-689-Tray4	3268.33	0	2	2	SF	Cont	Pre
SFg1-689-Tray4	4518.61	2	0	2	SF	Cont	Pre
SFg1-689-Tray4	3914.55	13	8	21	SF	Cont	Pre
SFg1-689-Tray4	3132.86	3	2	5	SF	Cont	Pre
SFg1-689-Tray5	3873.79	8	11	19	SF	Cont	Pre
SFg1-689-Tray5	3709.51	1	1	2	SF	Cont	Pre
SFg1-689-Tray5	3661.4	1	0	1	SF	Cont	Pre
SFg1-697-Tray3	4747.09	0	0	0	SF	Cont	Pre
SFg1-697-Tray3	4101.86	4	1	5	SF	Cont	Pre
SFg1-697-Tray3	5252.21	1	0	1	SF	Cont	Pre
SFg1-697-Tray3	3684.78	3	1	4	SF	Cont	Pre
SFe1-1054-T08	4775.14	1	2	3	SF	Keto	Pre
SFe1-1054-T08	3083.82	3	8	11	SF	Keto	Pre
SFe1-1054-T08	8106.55	0	1	1	SF	Keto	Pre
SFe1-1054-T08	6049.37	2	2	4	SF	Keto	Pre
SFe1-1054-T10	2681.14	5	2	7	SF	Keto	Pre
SFe1-1054-T10	4915.64	5	1	6	SF	Keto	Pre
SFe1-1054-T10	4380.77	4	3	7	SF	Keto	Pre
SFe1-1054-T10	4827.09	0	2	2	SF	Keto	Pre
SFe1-1054-T11	2496.45	0	2	2	SF	Keto	Pre
SFe1-1054-T11	4976.84	0	3	3	SF	Keto	Pre
SFe1-1054-T11	6402.79	0	0	0	SF	Keto	Pre
SFe1-1054-T11	5590.23	0	1	1	SF	Keto	Pre
SFg1-1055-T16	2831.2	1	2	3	SF	Keto	Pre
SFg1-1055-T16	3624.81	4	1	5	SF	Keto	Pre
SFg1-1055-T16	5345.72	0	0	0	SF	Keto	Pre
SFg1-1055-T16	3630.96	1	0	1	SF	Keto	Pre
SFg1-689-Tray1	4212.76	0	3	3	SF	Keto	Pre
SFg1-689-Tray1	4027.27	2	3	5	SF	Keto	Pre
SFg1-689-Tray1	3002.66	0	1	1	SF	Keto	Pre
SFg1-689-Tray1	4309.42	1	0	1	SF	Keto	Pre
SFg1-689-Tray2	2617.73	3	3	6	SF	Keto	Pre
SFg1-689-Tray2	2855.89	0	1	1	SF	Keto	Pre
SFg1-689-Tray2	4206.15	1	1	2	SF	Keto	Pre
SFg1-689-Tray2	2871.57	0	1	1	SF	Keto	Pre
SFg1-697-Tray1	2450.37	1	4	5	SF	Keto	Pre
SFg1-697-Tray1	3590.66	0	0	0	SF	Keto	Pre
SFg1-697-Tray1	5512.71	0	3	3	SF	Keto	Pre
SFg1-697-Tray1	5061.33	0	0	0	SF	Keto	Pre
SFg1-697-Tray5	3447.37	3	4	7	SF	Keto	Pre
SFg1-697-Tray5	5559.5	2	2	4	SF	Keto	Pre
SFg1-697-Tray5	3336.88	0	2	2	SF	Keto	Pre
SFg1-697-Tray5	3698.51	4	5	9	SF	Keto	Pre

[truncated: 4 more sheets: Fig.S8,10, Fig.S9, Fig.S11,12, Fig.S13]
